# Supplementary material for: Leveraging breeding programs and genomic data in Norway spruce (Picea abies L. Karst) for GWAS analysis
Source: Genome Biol. 2021 Jun 13;22:179. doi: 10.1186/s13059-021-02392-1 (PMC8201819; doi:10.1186/s13059-021-02392-1)
Supplement: Supplementary file 1 — Additional file 1: Supplementary Table S1-S17. [file 13059_2021_2392_MOESM1_ESM.xlsx]

## Sheet: Table S1
Table S1 Those samples with unknown origins were assiged into seven genetic groups based on Random Forest and using the first five principal components (PCs) estimated from EIGENSOFT v7.2.1
RAPiD_Genomics_Sample_Code	Before_PCA	After_PCA
UME_081103_P10_WA01	CSE	CSE
UME_081103_P10_WA02	CSE	CSE
UME_081103_P10_WA03	CEU	CEU
UME_081103_P10_WA04	CSE	CSE
UME_081103_P10_WA05	CSE	CSE
UME_081103_P10_WA06	Unknown	Rus_Bal
UME_081103_P10_WA07	Unknown	Rus_Bal
UME_081103_P10_WA08	CSE	CSE
UME_081103_P10_WA09	CSE	CSE
UME_081103_P10_WA10	CSE	CSE
UME_081103_P10_WA11	CSE	CSE
UME_081103_P10_WA12	Unknown	ALP
UME_081103_P10_WB01	CSE	CSE
UME_081103_P10_WB02	CSE	CSE
UME_081103_P10_WB03	CSE	CSE
UME_081103_P10_WB04	CSE	CSE
UME_081103_P10_WB05	CSE	CSE
UME_081103_P10_WB06	Unknown	Rus_Bal
UME_081103_P10_WB07	CSE	CSE
UME_081103_P10_WB08	Unknown	NPL
UME_081103_P10_WB09	CSE	CSE
UME_081103_P10_WB10	Unknown	ALP
UME_081103_P10_WB11	CSE	CSE
UME_081103_P10_WB12	CSE	CSE
UME_081103_P10_WC01	CEU	CEU
UME_081103_P10_WC02	CSE	CSE
UME_081103_P10_WC03	Unknown	CSE
UME_081103_P10_WC04	CSE	CSE
UME_081103_P10_WC05	Unknown	ALP
UME_081103_P10_WC06	CSE	CSE
UME_081103_P10_WC07	CSE	CSE
UME_081103_P10_WC08	CSE	CSE
UME_081103_P10_WC09	CSE	CSE
UME_081103_P10_WC10	Unknown	ALP
UME_081103_P10_WC11	Unknown	Rus_Bal
UME_081103_P10_WC12	CSE	CSE
UME_081103_P10_WD01	CSE	CSE
UME_081103_P10_WD02	Unknown	Rus_Bal
UME_081103_P10_WD03	Unknown	Rus_Bal
UME_081103_P10_WD04	CSE	CSE
UME_081103_P10_WD05	CSE	CSE
UME_081103_P10_WD06	CSE	CSE
UME_081103_P10_WD07	CSE	CSE
UME_081103_P10_WD08	CSE	CSE
UME_081103_P10_WD09	CSE	CSE
UME_081103_P10_WD10	CSE	CSE
UME_081103_P10_WD11	Unknown	ALP
UME_081103_P10_WD12	CSE	CSE
UME_081103_P10_WE01	CSE	CSE
UME_081103_P10_WE02	CSE	CSE
UME_081103_P10_WE03	Unknown	Rus_Bal
UME_081103_P10_WE04	CSE	CSE
UME_081103_P10_WE05	Unknown	ALP
UME_081103_P10_WE06	CSE	CSE
UME_081103_P10_WE07	CSE	CSE
UME_081103_P10_WE08	CSE	CSE
UME_081103_P10_WE09	CSE	CSE
UME_081103_P10_WE10	CSE	CSE
UME_081103_P10_WE11	Unknown	ALP
UME_081103_P10_WE12	Unknown	ALP
UME_081103_P10_WF01	CSE	CSE
UME_081103_P10_WF02	CSE	CSE
UME_081103_P10_WF03	CSE	CSE
UME_081103_P10_WF04	CSE	CSE
UME_081103_P10_WF05	CSE	CSE
UME_081103_P10_WF06	CSE	CSE
UME_081103_P10_WF07	CSE	CSE
UME_081103_P10_WF08	CSE	CSE
UME_081103_P10_WF09	CSE	CSE
UME_081103_P10_WF10	CSE	CSE
UME_081103_P10_WF11	Unknown	ALP
UME_081103_P10_WF12	CEU	CEU
UME_081103_P10_WG01	CSE	CSE
UME_081103_P10_WG02	CSE	CSE
UME_081103_P10_WG03	CSE	CSE
UME_081103_P10_WG04	CSE	CSE
UME_081103_P10_WG05	CSE	CSE
UME_081103_P10_WG06	CSE	CSE
UME_081103_P10_WG07	Unknown	ALP
UME_081103_P10_WG08	CSE	CSE
UME_081103_P10_WG09	CSE	CSE
UME_081103_P10_WG10	CSE	CSE
UME_081103_P10_WG11	Unknown	ALP
UME_081103_P10_WG12	Unknown	Rus_Bal
UME_081103_P10_WH01	CSE	CSE
UME_081103_P10_WH02	Unknown	ALP
UME_081103_P10_WH03	CSE	CSE
UME_081103_P10_WH04	CSE	CSE
UME_081103_P10_WH05	CSE	CSE
UME_081103_P10_WH06	CSE	CSE
UME_081103_P10_WH07	CSE	CSE
UME_081103_P10_WH08	CSE	CSE
UME_081103_P10_WH09	CSE	CSE
UME_081103_P10_WH10	CSE	CSE
UME_081103_P10_WH11	CEU	CEU
UME_081103_P10_WH12	Unknown	ALP
UME_081103_P11_WA01	CEU	CEU
UME_081103_P11_WA02	Unknown	ALP
UME_081103_P11_WA03	Unknown	NPL
UME_081103_P11_WA04	Unknown	ALP
UME_081103_P11_WA05	Unknown	NPL
UME_081103_P11_WA06	CSE	CSE
UME_081103_P11_WA07	Unknown	ALP
UME_081103_P11_WA08	CSE	CSE
UME_081103_P11_WA09	Unknown	ALP
UME_081103_P11_WA10	Unknown	NPL
UME_081103_P11_WA11	Unknown	NPL
UME_081103_P11_WA12	Unknown	NPL
UME_081103_P11_WB01	CSE	CSE
UME_081103_P11_WB02	Unknown	ALP
UME_081103_P11_WB03	Unknown	ALP
UME_081103_P11_WB04	CSE	CSE
UME_081103_P11_WB05	CSE	CSE
UME_081103_P11_WB06	CSE	CSE
UME_081103_P11_WB07	Unknown	ALP
UME_081103_P11_WB08	Unknown	NPL
UME_081103_P11_WB09	Unknown	NPL
UME_081103_P11_WB10	CSE	CSE
UME_081103_P11_WB11	Unknown	ALP
UME_081103_P11_WB12	Unknown	CEU
UME_081103_P11_WC01	Unknown	Rus_Bal
UME_081103_P11_WC02	Unknown	ALP
UME_081103_P11_WC03	CSE	CSE
UME_081103_P11_WC04	Unknown	NPL
UME_081103_P11_WC05	CSE	CSE
UME_081103_P11_WC06	CSE	CSE
UME_081103_P11_WC07	Unknown	ALP
UME_081103_P11_WC08	Unknown	ALP
UME_081103_P11_WC09	Unknown	ALP
UME_081103_P11_WC10	CSE	CSE
UME_081103_P11_WC11	Unknown	NPL
UME_081103_P11_WC12	Unknown	ALP
UME_081103_P11_WD01	Unknown	Rus_Bal
UME_081103_P11_WD02	CSE	CSE
UME_081103_P11_WD03	CSE	CSE
UME_081103_P11_WD04	CSE	CSE
UME_081103_P11_WD05	CSE	CSE
UME_081103_P11_WD06	Unknown	NPL
UME_081103_P11_WD07	CSE	CSE
UME_081103_P11_WD08	CEU	CEU
UME_081103_P11_WD09	CSE	CSE
UME_081103_P11_WD10	CSE	CSE
UME_081103_P11_WD11	CSE	CSE
UME_081103_P11_WD12	CSE	CSE
UME_081103_P11_WE01	CSE	CSE
UME_081103_P11_WE02	CEU	CEU
UME_081103_P11_WE03	CSE	CSE
UME_081103_P11_WE04	CSE	CSE
UME_081103_P11_WE05	Unknown	NPL
UME_081103_P11_WE06	Unknown	ALP
UME_081103_P11_WE07	CSE	CSE
UME_081103_P11_WE08	Unknown	Rus_Bal
UME_081103_P11_WE09	CSE	CSE
UME_081103_P11_WE10	Unknown	ALP
UME_081103_P11_WE11	CSE	CSE
UME_081103_P11_WE12	CSE	CSE
UME_081103_P11_WF01	CSE	CSE
UME_081103_P11_WF02	Unknown	ALP
UME_081103_P11_WF03	Unknown	ALP
UME_081103_P11_WF04	CSE	CSE
UME_081103_P11_WF05	Unknown	NPL
UME_081103_P11_WF06	Unknown	ALP
UME_081103_P11_WF07	Unknown	NPL
UME_081103_P11_WF08	CSE	CSE
UME_081103_P11_WF09	CSE	CSE
UME_081103_P11_WF10	CSE	CSE
UME_081103_P11_WF11	CSE	CSE
UME_081103_P11_WF12	CSE	CSE
UME_081103_P11_WG01	Unknown	NPL
UME_081103_P11_WG02	Unknown	ALP
UME_081103_P11_WG03	CSE	CSE
UME_081103_P11_WG04	CSE	CSE
UME_081103_P11_WG05	Unknown	CEU
UME_081103_P11_WG06	Unknown	ALP
UME_081103_P11_WG07	Unknown	ALP
UME_081103_P11_WG08	Unknown	Rus_Bal
UME_081103_P11_WG09	Unknown	ALP
UME_081103_P11_WG10	CSE	CSE
UME_081103_P11_WG11	CSE	CSE
UME_081103_P11_WG12	CSE	CSE
UME_081103_P11_WH01	Unknown	ALP
UME_081103_P11_WH02	CSE	CSE
UME_081103_P11_WH03	CSE	CSE
UME_081103_P11_WH04	Unknown	NPL
UME_081103_P11_WH05	CSE	CSE
UME_081103_P11_WH06	Unknown	NPL
UME_081103_P11_WH07	CSE	CSE
UME_081103_P11_WH08	CSE	CSE
UME_081103_P11_WH09	Unknown	ALP
UME_081103_P11_WH10	CSE	CSE
UME_081103_P11_WH11	CSE	CSE
UME_081103_P11_WH12	CSE	CSE
UME_081103_P12_WA01	Unknown	Rus_Bal
UME_081103_P12_WA02	Unknown	Rus_Bal
UME_081103_P12_WA10	CSE	CSE
UME_081103_P12_WB03	Unknown	Rus_Bal
UME_081103_P12_WB04	CSE	CSE
UME_081103_P12_WB05	Unknown	Rus_Bal
UME_081103_P12_WB06	CSE	CSE
UME_081103_P12_WB07	Unknown	ALP
UME_081103_P12_WB09	Unknown	ALP
UME_081103_P12_WB11	CSE	CSE
UME_081103_P12_WB12	Unknown	Rus_Bal
UME_081103_P12_WC02	CSE	CSE
UME_081103_P12_WC03	CSE	CSE
UME_081103_P12_WC04	Unknown	ALP
UME_081103_P12_WC05	Unknown	ALP
UME_081103_P12_WC06	CSE	CSE
UME_081103_P12_WC08	CSE	CSE
UME_081103_P12_WC09	CSE	CSE
UME_081103_P12_WC11	Unknown	ALP
UME_081103_P12_WD01	Unknown	ALP
UME_081103_P12_WD02	Unknown	ALP
UME_081103_P12_WD03	Unknown	ALP
UME_081103_P12_WD04	Unknown	ALP
UME_081103_P12_WD05	CSE	CSE
UME_081103_P12_WE09	CSE	CSE
UME_081103_P12_WE11	CSE	CSE
UME_081103_P12_WE12	CSE	CSE
UME_081103_P12_WF01	Unknown	Rus_Bal
UME_081103_P12_WF02	Unknown	ALP
UME_081103_P12_WF03	CEU	CEU
UME_081103_P12_WF04	CSE	CSE
UME_081103_P12_WF05	CSE	CSE
UME_081103_P12_WF06	CSE	CSE
UME_081103_P12_WF07	CSE	CSE
UME_081103_P12_WF08	CSE	CSE
UME_081103_P12_WF09	CSE	CSE
UME_081103_P12_WF10	CSE	CSE
UME_081103_P12_WF11	Unknown	Rus_Bal
UME_081103_P12_WG01	Unknown	Rus_Bal
UME_081103_P12_WG02	Unknown	ALP
UME_081103_P12_WG04	CSE	CSE
UME_081103_P12_WG05	CSE	CSE
UME_081103_P12_WG06	CSE	CSE
UME_081103_P12_WG07	CSE	CSE
UME_081103_P12_WG09	CSE	CSE
UME_081103_P12_WG10	Unknown	ALP
UME_081103_P12_WG11	Unknown	Rus_Bal
UME_081103_P12_WG12	Unknown	Rus_Bal
UME_081103_P12_WH01	Unknown	ALP
UME_081103_P12_WH02	CSE	CSE
UME_081103_P12_WH03	Unknown	ALP
UME_081103_P12_WH04	CSE	CSE
UME_081103_P12_WH06	Unknown	ALP
UME_081103_P12_WH07	CSE	CSE
UME_081103_P12_WH08	Unknown	Rus_Bal
UME_081103_P12_WH09	CSE	CSE
UME_081103_P12_WH11	CSE	CSE
UME_081103_P12_WH12	Unknown	ALP
UME_081103_P13_WA01	Unknown	ALP
UME_081103_P13_WA02	CEU	ALP
UME_081103_P13_WA04	CSE	CSE
UME_081103_P13_WA05	NPL	NPL
UME_081103_P13_WA06	Unknown	ALP
UME_081103_P13_WA07	CEU	CEU
UME_081103_P13_WA08	Unknown	ALP
UME_081103_P13_WA09	Unknown	ALP
UME_081103_P13_WA10	NPL	NPL
UME_081103_P13_WA11	Unknown	ALP
UME_081103_P13_WA12	CSE	CSE
UME_081103_P13_WB01	Unknown	ALP
UME_081103_P13_WB02	Unknown	NPL
UME_081103_P13_WB04	CSE	CSE
UME_081103_P13_WB06	Unknown	ALP
UME_081103_P13_WB07	CSE	CSE
UME_081103_P13_WB08	CSE	CSE
UME_081103_P13_WB09	Unknown	ALP
UME_081103_P13_WB10	NPL	CEU
UME_081103_P13_WB11	Unknown	ALP
UME_081103_P13_WB12	Unknown	ALP
UME_081103_P13_WC01	Unknown	ALP
UME_081103_P13_WC02	CEU	CEU
UME_081103_P13_WC03	CSE	CSE
UME_081103_P13_WC04	CSE	CSE
UME_081103_P13_WC05	CSE	CSE
UME_081103_P13_WC06	CSE	CSE
UME_081103_P13_WC07	CEU	CEU
UME_081103_P13_WC08	Unknown	ALP
UME_081103_P13_WC09	CEU	CEU
UME_081103_P13_WC10	Unknown	ALP
UME_081103_P13_WC11	CSE	CSE
UME_081103_P13_WC12	Unknown	ALP
UME_081103_P13_WD01	CSE	CSE
UME_081103_P13_WD02	CSE	CSE
UME_081103_P13_WD03	Unknown	ALP
UME_081103_P13_WD04	Unknown	ALP
UME_081103_P13_WD05	Unknown	ALP
UME_081103_P13_WD06	CSE	CSE
UME_081103_P13_WD08	NPL	NPL
UME_081103_P13_WD09	Unknown	ALP
UME_081103_P13_WD10	CSE	CSE
UME_081103_P13_WD11	CEU	CEU
UME_081103_P13_WD12	Unknown	ALP
UME_081103_P13_WE01	CSE	CSE
UME_081103_P13_WE02	CSE	CSE
UME_081103_P13_WE03	Unknown	NPL
UME_081103_P13_WE04	Unknown	ALP
UME_081103_P13_WE05	Unknown	ALP
UME_081103_P13_WE06	CSE	CSE
UME_081103_P13_WE07	Unknown	ALP
UME_081103_P13_WE09	NPL	NPL
UME_081103_P13_WE10	CSE	CSE
UME_081103_P13_WE11	Unknown	ALP
UME_081103_P13_WE12	CSE	CSE
UME_081103_P13_WF01	CEU	CEU
UME_081103_P13_WF02	CSE	CSE
UME_081103_P13_WF03	CSE	CSE
UME_081103_P13_WF04	CSE	CSE
UME_081103_P13_WF05	Unknown	NPL
UME_081103_P13_WF07	CSE	CSE
UME_081103_P13_WF08	CEU	CEU
UME_081103_P13_WF09	CEU	CEU
UME_081103_P13_WF10	CSE	CSE
UME_081103_P13_WF11	CSE	CSE
UME_081103_P13_WF12	Unknown	ALP
UME_081103_P13_WG02	Unknown	ALP
UME_081103_P13_WG03	CSE	CSE
UME_081103_P13_WG04	Unknown	ALP
UME_081103_P13_WG05	NPL	CEU
UME_081103_P13_WG06	CSE	CSE
UME_081103_P13_WG08	NPL	NPL
UME_081103_P13_WG09	NPL	NPL
UME_081103_P13_WG10	Unknown	ALP
UME_081103_P13_WG11	NPL	NPL
UME_081103_P13_WG12	CSE	CSE
UME_081103_P13_WH01	Unknown	ALP
UME_081103_P13_WH02	Unknown	ALP
UME_081103_P13_WH03	Unknown	ALP
UME_081103_P13_WH04	CSE	CSE
UME_081103_P13_WH05	CSE	CSE
UME_081103_P13_WH06	NPL	NPL
UME_081103_P13_WH07	Unknown	ALP
UME_081103_P13_WH08	Unknown	ALP
UME_081103_P13_WH09	Unknown	ALP
UME_081103_P13_WH10	Unknown	ALP
UME_081103_P13_WH11	Unknown	ALP
UME_081103_P13_WH12	CSE	CSE
UME_081103_P14_WA01	CSE	CSE
UME_081103_P14_WA02	CSE	CSE
UME_081103_P14_WA03	Unknown	ALP
UME_081103_P14_WA04	Unknown	ALP
UME_081103_P14_WA05	CSE	CSE
UME_081103_P14_WA06	Unknown	ALP
UME_081103_P14_WA07	CSE	CSE
UME_081103_P14_WA08	Unknown	ALP
UME_081103_P14_WA09	CSE	CSE
UME_081103_P14_WA10	Unknown	Rus_Bal
UME_081103_P14_WA11	Unknown	ALP
UME_081103_P14_WA12	CSE	CSE
UME_081103_P14_WB01	Unknown	ROM
UME_081103_P14_WB02	Unknown	ALP
UME_081103_P14_WB03	Unknown	ALP
UME_081103_P14_WB04	CSE	CSE
UME_081103_P14_WB05	CSE	CSE
UME_081103_P14_WB06	CSE	CSE
UME_081103_P14_WB07	CSE	CSE
UME_081103_P14_WB08	Unknown	ALP
UME_081103_P14_WB09	CSE	CSE
UME_081103_P14_WB10	CSE	CSE
UME_081103_P14_WB11	CEU	CEU
UME_081103_P14_WB12	Unknown	Rus_Bal
UME_081103_P14_WC01	Unknown	ALP
UME_081103_P14_WC02	CSE	CSE
UME_081103_P14_WC03	Unknown	ALP
UME_081103_P14_WC04	CSE	CSE
UME_081103_P14_WC05	CSE	CSE
UME_081103_P14_WC06	CSE	CSE
UME_081103_P14_WC07	CSE	CSE
UME_081103_P14_WC08	Unknown	ALP
UME_081103_P14_WC09	CSE	CSE
UME_081103_P14_WC10	Unknown	Rus_Bal
UME_081103_P14_WC11	Unknown	ALP
UME_081103_P14_WC12	CSE	CSE
UME_081103_P14_WD01	CSE	CSE
UME_081103_P14_WD02	CSE	CSE
UME_081103_P14_WD03	Unknown	ALP
UME_081103_P14_WD04	CSE	CSE
UME_081103_P14_WD05	Unknown	ALP
UME_081103_P14_WD06	CSE	CSE
UME_081103_P14_WD07	CSE	CSE
UME_081103_P14_WD08	CSE	CSE
UME_081103_P14_WD09	CSE	CSE
UME_081103_P14_WD10	CSE	CSE
UME_081103_P14_WD11	Unknown	ALP
UME_081103_P14_WD12	NPL	CEU
UME_081103_P14_WE01	CSE	CSE
UME_081103_P14_WE02	CSE	CSE
UME_081103_P14_WE03	Unknown	ALP
UME_081103_P14_WE04	CSE	CSE
UME_081103_P14_WE05	Unknown	CSE
UME_081103_P14_WE06	Unknown	ALP
UME_081103_P14_WE07	CSE	CSE
UME_081103_P14_WE08	CSE	CSE
UME_081103_P14_WE09	CSE	CSE
UME_081103_P14_WE10	Unknown	Rus_Bal
UME_081103_P14_WE11	Unknown	ALP
UME_081103_P14_WE12	CSE	CSE
UME_081103_P14_WF02	Unknown	ALP
UME_081103_P14_WF03	Unknown	NPL
UME_081103_P14_WF04	CSE	CSE
UME_081103_P14_WF05	Unknown	ALP
UME_081103_P14_WF06	Unknown	ALP
UME_081103_P14_WF07	Unknown	ALP
UME_081103_P14_WF08	Unknown	ALP
UME_081103_P14_WF09	CSE	CSE
UME_081103_P14_WF10	CSE	CSE
UME_081103_P14_WF11	CSE	CSE
UME_081103_P14_WF12	Unknown	ALP
UME_081103_P14_WG01	Unknown	Rus_Bal
UME_081103_P14_WG02	Unknown	ALP
UME_081103_P14_WG03	Unknown	ALP
UME_081103_P14_WG04	CSE	CSE
UME_081103_P14_WG05	Unknown	ALP
UME_081103_P14_WG06	Unknown	ALP
UME_081103_P14_WG07	Unknown	Rus_Bal
UME_081103_P14_WG08	CSE	CSE
UME_081103_P14_WG09	CSE	CSE
UME_081103_P14_WG10	CSE	CSE
UME_081103_P14_WG11	CSE	CSE
UME_081103_P14_WG12	Unknown	ALP
UME_081103_P14_WH01	CSE	CSE
UME_081103_P14_WH02	Unknown	NPL
UME_081103_P14_WH03	CSE	CSE
UME_081103_P14_WH04	CSE	CSE
UME_081103_P14_WH05	Unknown	Rus_Bal
UME_081103_P14_WH06	CSE	CSE
UME_081103_P14_WH07	CSE	CSE
UME_081103_P14_WH08	CSE	CSE
UME_081103_P14_WH09	CSE	CSE
UME_081103_P14_WH10	Unknown	ALP
UME_081103_P14_WH11	CSE	CSE
UME_081103_P14_WH12	CSE	CSE
UME_081103_P15_WA01	CSE	CSE
UME_081103_P15_WA02	CSE	CSE
UME_081103_P15_WA03	CSE	CSE
UME_081103_P15_WA04	Unknown	ALP
UME_081103_P15_WA05	CSE	CSE
UME_081103_P15_WA06	CSE	CSE
UME_081103_P15_WB01	CSE	CSE
UME_081103_P15_WB02	CSE	CSE
UME_081103_P15_WB03	CSE	CSE
UME_081103_P15_WB05	CSE	CSE
UME_081103_P15_WB06	CSE	CSE
UME_081103_P15_WC01	Unknown	ALP
UME_081103_P15_WC02	CSE	CSE
UME_081103_P15_WC03	CSE	CSE
UME_081103_P15_WC04	CSE	CSE
UME_081103_P15_WC05	CSE	CSE
UME_081103_P15_WC06	Unknown	ALP
UME_081103_P15_WD01	Unknown	ALP
UME_081103_P15_WD02	CSE	CSE
UME_081103_P15_WD03	Unknown	ALP
UME_081103_P15_WD04	CSE	CSE
UME_081103_P15_WD05	CSE	CSE
UME_081103_P15_WD06	CSE	CSE
UME_081103_P15_WE01	CSE	CSE
UME_081103_P15_WE02	CSE	CSE
UME_081103_P15_WE03	Unknown	ALP
UME_081103_P15_WE04	CSE	CSE
UME_081103_P15_WE05	Unknown	ALP
UME_081103_P15_WE06	CSE	CSE
UME_081103_P15_WF01	Unknown	ALP
UME_081103_P15_WF02	CSE	CSE
UME_081103_P15_WF03	Unknown	NPL
UME_081103_P15_WF04	CSE	CSE
UME_081103_P15_WF05	CSE	CSE
UME_081103_P15_WF06	CSE	CSE
UME_081103_P15_WG01	Unknown	ALP
UME_081103_P15_WG02	Unknown	ALP
UME_081103_P15_WG03	CSE	CSE
UME_081103_P15_WG04	CSE	CSE
UME_081103_P15_WG05	CSE	CSE
UME_081103_P15_WH01	CSE	CSE
UME_081103_P15_WH02	Unknown	ALP
UME_081103_P15_WH03	CSE	CSE
UME_081103_P15_WH04	CSE	CSE
UME_081103_P15_WH05	CSE	CSE
UME_081104_P01_WA01	Unknown	ALP
UME_081104_P01_WA02	Unknown	CSE
UME_081104_P01_WA03	Unknown	CEU
UME_081104_P01_WA04	Unknown	ALP
UME_081104_P01_WA05	Unknown	CEU
UME_081104_P01_WA06	Unknown	ALP
UME_081104_P01_WA07	Unknown	ALP
UME_081104_P01_WA08	NPL	NPL
UME_081104_P01_WA09	NPL	NPL
UME_081104_P01_WA10	CEU	CEU
UME_081104_P01_WA11	CEU	CEU
UME_081104_P01_WA12	CEU	CEU
UME_081104_P01_WB01	CEU	CEU
UME_081104_P01_WB02	CEU	CEU
UME_081104_P01_WB03	CEU	CEU
UME_081104_P01_WB04	CEU	CEU
UME_081104_P01_WB05	CEU	CEU
UME_081104_P01_WB06	CEU	CEU
UME_081104_P01_WB07	NPL	NPL
UME_081104_P01_WB08	CEU	CEU
UME_081104_P01_WB09	CEU	Rus_Bal
UME_081104_P01_WB10	CEU	CEU
UME_081104_P01_WB11	CEU	CEU
UME_081104_P01_WB12	CEU	CEU
UME_081104_P01_WC01	CEU	CEU
UME_081104_P01_WC02	CEU	Rus_Bal
UME_081104_P01_WC03	CEU	CEU
UME_081104_P01_WC04	CEU	CEU
UME_081104_P01_WC05	CEU	ALP
UME_081104_P01_WC06	Unknown	ALP
UME_081104_P01_WC07	CEU	ALP
UME_081104_P01_WC08	NPL	NPL
UME_081104_P01_WC09	Rus_Bal	Rus_Bal
UME_081104_P01_WC10	Rus_Bal	Rus_Bal
UME_081104_P01_WC11	Rus_Bal	Rus_Bal
UME_081104_P01_WC12	CEU	CEU
UME_081104_P01_WD02	CEU	CEU
UME_081104_P01_WD03	CEU	CEU
UME_081104_P01_WD04	NPL	NPL
UME_081104_P01_WD05	Rus_Bal	Rus_Bal
UME_081104_P01_WD06	NPL	NPL
UME_081104_P01_WD07	CEU	CEU
UME_081104_P01_WD08	NPL	NPL
UME_081104_P01_WD09	NPL	NPL
UME_081104_P01_WD10	CEU	CEU
UME_081104_P01_WD11	Rus_Bal	Rus_Bal
UME_081104_P01_WD12	NPL	Rus_Bal
UME_081104_P01_WE01	Rus_Bal	Rus_Bal
UME_081104_P01_WE02	Unknown	CSE
UME_081104_P01_WE03	ALP	ALP
UME_081104_P01_WE04	NPL	NPL
UME_081104_P01_WE05	NPL	NPL
UME_081104_P01_WE06	ALP	ALP
UME_081104_P01_WE07	ALP	ALP
UME_081104_P01_WE08	Rus_Bal	Rus_Bal
UME_081104_P01_WE09	Rus_Bal	Rus_Bal
UME_081104_P01_WE10	Rus_Bal	Rus_Bal
UME_081104_P01_WE11	Rus_Bal	Rus_Bal
UME_081104_P01_WE12	Rus_Bal	Rus_Bal
UME_081104_P01_WF01	NPL	NPL
UME_081104_P01_WF02	CEU	ALP
UME_081104_P01_WF03	CEU	CEU
UME_081104_P01_WF04	CEU	ALP
UME_081104_P01_WF05	Unknown	CSE
UME_081104_P01_WF06	Unknown	Rus_Bal
UME_081104_P01_WF07	Unknown	CSE
UME_081104_P01_WF08	Unknown	CSE
UME_081104_P01_WF09	Unknown	ALP
UME_081104_P01_WF10	Unknown	CSE
UME_081104_P01_WF11	Unknown	CSE
UME_081104_P01_WF12	Unknown	CSE
UME_081104_P01_WG01	NPL	NPL
UME_081104_P01_WG02	Unknown	CSE
UME_081104_P01_WG03	Unknown	ALP
UME_081104_P01_WG04	CEU	CEU
UME_081104_P01_WG05	Unknown	CSE
UME_081104_P01_WG06	Unknown	CSE
UME_081104_P01_WG07	Unknown	NPL
UME_081104_P01_WG08	Rus_Bal	Rus_Bal
UME_081104_P01_WG09	Rus_Bal	Rus_Bal
UME_081104_P01_WG10	Unknown	ALP
UME_081104_P01_WG11	Unknown	CEU
UME_081104_P01_WG12	Unknown	ALP
UME_081104_P01_WH01	Unknown	ALP
UME_081104_P01_WH02	Unknown	ALP
UME_081104_P01_WH03	Unknown	ALP
UME_081104_P01_WH04	Unknown	ALP
UME_081104_P01_WH05	Unknown	ALP
UME_081104_P01_WH06	Unknown	ALP
UME_081104_P01_WH07	Unknown	ALP
UME_081104_P01_WH08	Unknown	ALP
UME_081104_P01_WH09	Unknown	ALP
UME_081104_P01_WH10	CSE	CSE
UME_081104_P01_WH11	Unknown	Rus_Bal
UME_081104_P01_WH12	Unknown	ALP
UME_081104_P02_WA01	CSE	CSE
UME_081104_P02_WA02	CSE	CSE
UME_081104_P02_WA03	CSE	CSE
UME_081104_P02_WA04	Unknown	ALP
UME_081104_P02_WA05	Unknown	ALP
UME_081104_P02_WA06	Unknown	ALP
UME_081104_P02_WA07	CSE	CSE
UME_081104_P02_WA08	Unknown	ALP
UME_081104_P02_WA09	CSE	CSE
UME_081104_P02_WA10	Unknown	NPL
UME_081104_P02_WA11	CSE	CSE
UME_081104_P02_WA12	Unknown	NPL
UME_081104_P02_WB01	Unknown	CEU
UME_081104_P02_WB02	CSE	CSE
UME_081104_P02_WB03	CSE	CSE
UME_081104_P02_WB04	CSE	CSE
UME_081104_P02_WB05	CSE	CSE
UME_081104_P02_WB06	Unknown	CEU
UME_081104_P02_WB07	CSE	CSE
UME_081104_P02_WB08	CSE	CSE
UME_081104_P02_WB09	Unknown	ALP
UME_081104_P02_WB10	Unknown	ALP
UME_081104_P02_WB11	CSE	CSE
UME_081104_P02_WB12	CSE	CSE
UME_081104_P02_WC01	Unknown	ALP
UME_081104_P02_WC02	CSE	CSE
UME_081104_P02_WC03	CSE	CSE
UME_081104_P02_WC04	Unknown	ALP
UME_081104_P02_WC05	CSE	CSE
UME_081104_P02_WC06	CSE	CSE
UME_081104_P02_WC07	Unknown	CEU
UME_081104_P02_WC08	Unknown	CEU
UME_081104_P02_WC09	CSE	CSE
UME_081104_P02_WC10	CSE	CSE
UME_081104_P02_WC11	Unknown	ALP
UME_081104_P02_WC12	Unknown	CSE
UME_081104_P02_WD01	Unknown	ALP
UME_081104_P02_WD02	Unknown	NPL
UME_081104_P02_WD03	Unknown	ALP
UME_081104_P02_WD04	Unknown	ALP
UME_081104_P02_WD05	CSE	CSE
UME_081104_P02_WD06	Unknown	Rus_Bal
UME_081104_P02_WD07	Unknown	ALP
UME_081104_P02_WD08	CSE	CSE
UME_081104_P02_WD09	CSE	CSE
UME_081104_P02_WD10	CSE	CSE
UME_081104_P02_WD11	Unknown	NPL
UME_081104_P02_WD12	Unknown	ALP
UME_081104_P02_WE01	CSE	CSE
UME_081104_P02_WE02	Unknown	CEU
UME_081104_P02_WE03	Unknown	ALP
UME_081104_P02_WE04	Unknown	ALP
UME_081104_P02_WE05	Unknown	NPL
UME_081104_P02_WE06	Unknown	CEU
UME_081104_P02_WE07	CSE	CSE
UME_081104_P02_WE08	Unknown	ALP
UME_081104_P02_WE09	CSE	CSE
UME_081104_P02_WE10	CSE	CSE
UME_081104_P02_WE11	Unknown	ALP
UME_081104_P02_WE12	Unknown	ALP
UME_081104_P02_WF01	Unknown	ALP
UME_081104_P02_WF02	CSE	CSE
UME_081104_P02_WF03	CSE	CSE
UME_081104_P02_WF04	CSE	CSE
UME_081104_P02_WF05	CSE	CSE
UME_081104_P02_WF06	CSE	CSE
UME_081104_P02_WF07	CSE	CSE
UME_081104_P02_WF08	Unknown	ALP
UME_081104_P02_WF09	Unknown	CEU
UME_081104_P02_WF10	CSE	CSE
UME_081104_P02_WF11	CSE	CSE
UME_081104_P02_WF12	CSE	CSE
UME_081104_P02_WG01	CSE	CSE
UME_081104_P02_WG02	Unknown	ALP
UME_081104_P02_WG03	Unknown	ALP
UME_081104_P02_WG04	Unknown	NPL
UME_081104_P02_WG05	Unknown	ALP
UME_081104_P02_WG06	Unknown	CEU
UME_081104_P02_WG07	Unknown	CEU
UME_081104_P02_WG08	Unknown	NPL
UME_081104_P02_WG09	Unknown	NPL
UME_081104_P02_WG10	Unknown	ALP
UME_081104_P02_WG11	Unknown	ALP
UME_081104_P02_WG12	Unknown	ALP
UME_081104_P02_WH01	Unknown	ALP
UME_081104_P02_WH02	Unknown	ALP
UME_081104_P02_WH03	Unknown	ALP
UME_081104_P02_WH04	Unknown	ALP
UME_081104_P02_WH05	Unknown	Rus_Bal
UME_081104_P02_WH06	Unknown	Rus_Bal
UME_081104_P02_WH07	CSE	CSE
UME_081104_P02_WH08	Unknown	CEU
UME_081104_P02_WH09	CSE	CSE
UME_081104_P02_WH10	Unknown	CSE
UME_081104_P02_WH11	CSE	CSE
UME_081104_P02_WH12	CSE	CSE
UME_081104_P03_WA01	ALP	CSE
UME_081104_P03_WA02	ALP	ALP
UME_081104_P03_WA03	ALP	ALP
UME_081104_P03_WA04	ALP	ALP
UME_081104_P03_WA05	ALP	ALP
UME_081104_P03_WA06	CSE	CSE
UME_081104_P03_WA07	NPL	CSE
UME_081104_P03_WA08	NPL	NPL
UME_081104_P03_WA09	NPL	NPL
UME_081104_P03_WA10	ALP	ALP
UME_081104_P03_WA11	ALP	ALP
UME_081104_P03_WB01	ALP	CSE
UME_081104_P03_WB02	ALP	ALP
UME_081104_P03_WB03	ALP	ALP
UME_081104_P03_WB04	CSE	CSE
UME_081104_P03_WB05	CSE	CSE
UME_081104_P03_WB06	Unknown	ALP
UME_081104_P03_WB07	Unknown	ALP
UME_081104_P03_WB08	Unknown	NPL
UME_081104_P03_WB09	CSE	CSE
UME_081104_P03_WB10	CSE	CSE
UME_081104_P03_WB11	CSE	CSE
UME_081104_P03_WB12	Unknown	NPL
UME_081104_P03_WC01	CSE	CSE
UME_081104_P03_WC02	CSE	CSE
UME_081104_P03_WC03	CSE	CSE
UME_081104_P03_WC04	CSE	CSE
UME_081104_P03_WC05	CSE	CSE
UME_081104_P03_WC06	CSE	CSE
UME_081104_P03_WC07	CSE	CSE
UME_081104_P03_WC08	Unknown	NPL
UME_081104_P03_WC09	NPL	NPL
UME_081104_P03_WC10	NPL	NPL
UME_081104_P03_WC11	CSE	CSE
UME_081104_P03_WC12	CSE	CSE
UME_081104_P03_WD01	CSE	CSE
UME_081104_P03_WD02	Unknown	ALP
UME_081104_P03_WD03	CSE	CSE
UME_081104_P03_WD04	CSE	CSE
UME_081104_P03_WD05	Unknown	CEU
UME_081104_P03_WD06	CSE	CSE
UME_081104_P03_WD07	Unknown	ALP
UME_081104_P03_WD08	CSE	CSE
UME_081104_P03_WD09	CSE	CSE
UME_081104_P03_WD10	Unknown	ALP
UME_081104_P03_WD11	Unknown	ALP
UME_081104_P03_WD12	CSE	CSE
UME_081104_P03_WE01	Unknown	ALP
UME_081104_P03_WE02	Unknown	ALP
UME_081104_P03_WE03	Unknown	ALP
UME_081104_P03_WE04	CSE	CSE
UME_081104_P03_WE05	Unknown	ALP
UME_081104_P03_WE06	Unknown	ALP
UME_081104_P03_WE07	CSE	CSE
UME_081104_P03_WE08	CSE	CSE
UME_081104_P03_WE09	ALP	ALP
UME_081104_P03_WE10	ALP	ALP
UME_081104_P03_WE11	NPL	NPL
UME_081104_P03_WE12	NPL	NPL
UME_081104_P03_WF01	NPL	NPL
UME_081104_P03_WF02	Unknown	NPL
UME_081104_P03_WF03	Unknown	ALP
UME_081104_P03_WF04	CSE	CSE
UME_081104_P03_WF05	CSE	CSE
UME_081104_P03_WF06	Unknown	CEU
UME_081104_P03_WF07	Unknown	ALP
UME_081104_P03_WF08	Unknown	ALP
UME_081104_P03_WF09	Unknown	ALP
UME_081104_P03_WF10	Unknown	ALP
UME_081104_P03_WF11	Unknown	ALP
UME_081104_P03_WF12	Unknown	ALP
UME_081104_P03_WG01	Unknown	CSE
UME_081104_P03_WG02	CEU	CEU
UME_081104_P03_WG03	Unknown	ALP
UME_081104_P03_WG04	Unknown	ALP
UME_081104_P03_WG05	Unknown	ALP
UME_081104_P03_WG06	Unknown	ALP
UME_081104_P03_WG07	Unknown	ALP
UME_081104_P03_WG08	Unknown	ALP
UME_081104_P03_WG09	Unknown	ALP
UME_081104_P03_WG10	Unknown	ALP
UME_081104_P03_WG11	Unknown	ALP
UME_081104_P03_WG12	Unknown	ALP
UME_081104_P03_WH01	Unknown	ALP
UME_081104_P03_WH02	Rus_Bal	Rus_Bal
UME_081104_P03_WH03	Unknown	ALP
UME_081104_P03_WH04	Unknown	ALP
UME_081104_P03_WH05	Unknown	ALP
UME_081104_P03_WH06	Unknown	ALP
UME_081104_P03_WH07	Unknown	ALP
UME_081104_P03_WH08	Unknown	ALP
UME_081104_P03_WH09	Unknown	ALP
UME_081104_P03_WH10	Unknown	ALP
UME_081104_P03_WH11	Unknown	ALP
UME_081104_P03_WH12	Unknown	ALP
UME_081104_P04_WA01	Unknown	ALP
UME_081104_P04_WA02	Unknown	CSE
UME_081104_P04_WA03	CEU	CEU
UME_081104_P04_WA04	Unknown	Rus_Bal
UME_081104_P04_WA05	CEU	CEU
UME_081104_P04_WA06	CEU	CEU
UME_081104_P04_WA07	CEU	CEU
UME_081104_P04_WA08	CEU	CEU
UME_081104_P04_WA09	CEU	CEU
UME_081104_P04_WA10	ALP	ALP
UME_081104_P04_WA11	ALP	ALP
UME_081104_P04_WA12	ALP	ALP
UME_081104_P04_WB01	Unknown	CSE
UME_081104_P04_WB02	Unknown	CSE
UME_081104_P04_WB03	Unknown	CSE
UME_081104_P04_WB04	Rus_Bal	Rus_Bal
UME_081104_P04_WB05	Rus_Bal	Rus_Bal
UME_081104_P04_WB06	Rus_Bal	Rus_Bal
UME_081104_P04_WB07	Unknown	CSE
UME_081104_P04_WB08	Unknown	CSE
UME_081104_P04_WB09	Unknown	ALP
UME_081104_P04_WB10	Unknown	ALP
UME_081104_P04_WB11	Unknown	ALP
UME_081104_P04_WB12	Unknown	ALP
UME_081104_P04_WC01	Unknown	CSE
UME_081104_P04_WC02	Unknown	ALP
UME_081104_P04_WC03	Unknown	ALP
UME_081104_P04_WC04	CEU	CSE
UME_081104_P04_WC05	Unknown	ALP
UME_081104_P04_WC06	CSE	CSE
UME_081104_P04_WC07	CSE	CSE
UME_081104_P04_WC08	CSE	CSE
UME_081104_P04_WC09	CSE	CSE
UME_081104_P04_WC10	CSE	CSE
UME_081104_P04_WC11	CSE	CSE
UME_081104_P04_WC12	Unknown	ALP
UME_081104_P04_WD01	ALP	CSE
UME_081104_P04_WD02	ALP	ALP
UME_081104_P04_WD03	ALP	ALP
UME_081104_P04_WD04	ALP	ALP
UME_081104_P04_WD05	ALP	ALP
UME_081104_P04_WD06	ALP	Rus_Bal
UME_081104_P04_WD07	Unknown	ALP
UME_081104_P04_WD08	CSE	CSE
UME_081104_P04_WD09	Unknown	ALP
UME_081104_P04_WD10	Unknown	ALP
UME_081104_P04_WD11	Unknown	CSE
UME_081104_P04_WD12	Unknown	ALP
UME_081104_P04_WE01	Unknown	ALP
UME_081104_P04_WE02	Unknown	ALP
UME_081104_P04_WE03	Unknown	ALP
UME_081104_P04_WE04	CSE	CSE
UME_081104_P04_WE05	CSE	CSE
UME_081104_P04_WE06	Unknown	ALP
UME_081104_P04_WE07	Unknown	CSE
UME_081104_P04_WE08	Unknown	ALP
UME_081104_P04_WE09	Unknown	ALP
UME_081104_P04_WE10	Unknown	ALP
UME_081104_P04_WE11	CEU	NPL
UME_081104_P04_WE12	CEU	CEU
UME_081104_P04_WF01	CEU	CSE
UME_081104_P04_WF02	CEU	CEU
UME_081104_P04_WF03	CEU	CEU
UME_081104_P04_WF04	NPL	NPL
UME_081104_P04_WF05	Unknown	NPL
UME_081104_P04_WF06	CEU	CEU
UME_081104_P04_WF07	NPL	NPL
UME_081104_P04_WF08	NPL	NPL
UME_081104_P04_WF09	NPL	NPL
UME_081104_P04_WF10	NPL	NPL
UME_081104_P04_WF11	CEU	CEU
UME_081104_P04_WF12	CEU	CSE
UME_081104_P04_WG01	NPL	NPL
UME_081104_P04_WG02	NPL	NPL
UME_081104_P04_WG03	NPL	NPL
UME_081104_P04_WG04	NPL	NPL
UME_081104_P04_WG05	NPL	NPL
UME_081104_P04_WG06	NPL	NPL
UME_081104_P04_WG07	NPL	NPL
UME_081104_P04_WG08	NPL	NPL
UME_081104_P04_WG09	NPL	NPL
UME_081104_P04_WG10	NPL	NPL
UME_081104_P04_WG11	NPL	NPL
UME_081104_P04_WG12	NPL	NPL
UME_081104_P04_WH01	NPL	NPL
UME_081104_P04_WH02	NPL	NPL
UME_081104_P04_WH03	NPL	NPL
UME_081104_P05_WA05	ALP	ALP
UME_081104_P05_WA06	CSE	CSE
UME_081104_P05_WA07	CSE	CSE
UME_081104_P05_WA08	CSE	CSE
UME_081104_P05_WA09	CSE	CSE
UME_081104_P05_WA10	CSE	CSE
UME_081104_P05_WA11	CSE	CSE
UME_081104_P05_WA12	CSE	CSE
UME_081104_P05_WB01	CSE	CSE
UME_081104_P05_WB02	Unknown	NPL
UME_081104_P05_WB03	CSE	CSE
UME_081104_P05_WB04	CSE	CSE
UME_081104_P05_WB05	Unknown	ALP
UME_081104_P05_WB06	CSE	CSE
UME_081104_P05_WB07	CSE	CSE
UME_081104_P05_WB08	Unknown	ALP
UME_081104_P05_WB09	CSE	CSE
UME_081104_P05_WB10	CSE	CSE
UME_081104_P05_WB11	Unknown	ALP
UME_081104_P05_WB12	CSE	CSE
UME_081104_P05_WC01	CSE	CSE
UME_081104_P05_WC02	CSE	CSE
UME_081104_P05_WC03	CSE	CSE
UME_081104_P05_WC04	CSE	CSE
UME_081104_P05_WC05	CSE	CSE
UME_081104_P05_WC06	CSE	CSE
UME_081104_P05_WC07	CSE	CSE
UME_081104_P05_WC08	CSE	CSE
UME_081104_P05_WC09	Unknown	CSE
UME_081104_P05_WC10	CSE	CSE
UME_081104_P05_WC11	CSE	CSE
UME_081104_P05_WC12	CSE	CSE
UME_081104_P05_WD01	Unknown	ALP
UME_081104_P05_WD02	CSE	CSE
UME_081104_P05_WD03	CSE	CSE
UME_081104_P05_WD04	Unknown	ALP
UME_081104_P05_WD05	Unknown	ALP
UME_081104_P05_WD06	Unknown	ALP
UME_081104_P05_WD07	Unknown	CEU
UME_081104_P05_WD08	NPL	NPL
UME_081104_P05_WD09	CSE	CSE
UME_081104_P05_WD10	Unknown	ALP
UME_081104_P05_WD11	Unknown	ALP
UME_081104_P05_WD12	Unknown	CEU
UME_081104_P05_WE01	Unknown	ALP
UME_081104_P05_WE02	Unknown	ALP
UME_081104_P05_WE03	Unknown	ALP
UME_081104_P05_WE04	CSE	CSE
UME_081104_P05_WE05	Unknown	ALP
UME_081104_P05_WE06	Unknown	ALP
UME_081104_P05_WE07	Unknown	ALP
UME_081104_P05_WE08	Unknown	ALP
UME_081104_P05_WE09	Unknown	ALP
UME_081104_P05_WE10	Unknown	NPL
UME_081104_P05_WE11	CSE	CSE
UME_081104_P05_WE12	ALP	ALP
UME_081104_P05_WF01	Unknown	ALP
UME_081104_P05_WF02	Unknown	ALP
UME_081104_P05_WF03	Unknown	CSE
UME_081104_P05_WF04	Unknown	CSE
UME_081104_P05_WF05	Unknown	CSE
UME_081104_P05_WF06	Unknown	CSE
UME_081104_P05_WF07	Unknown	ALP
UME_081104_P05_WF08	Unknown	ALP
UME_081104_P05_WF09	Unknown	ALP
UME_081104_P05_WF10	Unknown	ALP
UME_081104_P05_WF11	Unknown	ROM
UME_081104_P05_WF12	Unknown	CSE
UME_081104_P05_WG01	Unknown	ROM
UME_081104_P05_WG02	Unknown	ROM
UME_081104_P05_WG03	Unknown	ALP
UME_081104_P05_WG04	Unknown	ALP
UME_081104_P05_WG05	Unknown	ROM
UME_081104_P05_WG06	Unknown	ALP
UME_081104_P05_WG07	Unknown	ALP
UME_081104_P05_WG08	Unknown	ALP
UME_081104_P05_WG09	Unknown	ALP
UME_081104_P05_WG10	Unknown	ALP
UME_081104_P05_WG11	Unknown	ALP
UME_081104_P05_WG12	ALP	CEU
UME_081104_P05_WH01	CEU	ALP
UME_081104_P05_WH02	CEU	CEU
UME_081104_P05_WH03	CEU	CEU
UME_081104_P05_WH04	CEU	CEU
UME_081104_P05_WH05	CEU	ALP
UME_081104_P05_WH06	CEU	CEU
UME_081104_P05_WH07	CEU	CEU
UME_081104_P05_WH08	CEU	CEU
UME_081104_P05_WH09	CEU	CEU
UME_081104_P05_WH10	CEU	CEU
UME_081104_P05_WH11	CEU	CEU
UME_081104_P05_WH12	CEU	CEU
UME_081104_P06_WA02	CEU	CEU
UME_081104_P06_WA03	CEU	CEU
UME_081104_P06_WA04	CEU	CEU
UME_081104_P06_WA05	CEU	CEU
UME_081104_P06_WA06	CEU	CEU
UME_081104_P06_WA07	CEU	CEU
UME_081104_P06_WA08	CEU	CEU
UME_081104_P06_WA09	CEU	CEU
UME_081104_P06_WA10	CEU	CEU
UME_081104_P06_WA11	CEU	ALP
UME_081104_P06_WA12	CEU	CEU
UME_081104_P06_WB01	CEU	CEU
UME_081104_P06_WB02	CEU	CEU
UME_081104_P06_WB03	CEU	CEU
UME_081104_P06_WB04	CEU	CEU
UME_081104_P06_WB05	Unknown	ALP
UME_081104_P06_WB06	CEU	CEU
UME_081104_P06_WB07	CEU	CEU
UME_081104_P06_WB08	ROM	ROM
UME_081104_P06_WB09	ROM	ROM
UME_081104_P06_WB10	ROM	ROM
UME_081104_P06_WB11	ROM	ROM
UME_081104_P06_WB12	Rus_Bal	Rus_Bal
UME_081104_P06_WC01	Rus_Bal	Rus_Bal
UME_081104_P06_WC02	Rus_Bal	Rus_Bal
UME_081104_P06_WC03	Rus_Bal	ROM
UME_081104_P06_WC04	Rus_Bal	Rus_Bal
UME_081104_P06_WC05	CEU	CEU
UME_081104_P06_WC06	ROM	ROM
UME_081104_P06_WC07	ROM	CEU
UME_081104_P06_WC08	ROM	CEU
UME_081104_P06_WC09	ROM	ROM
UME_081104_P06_WC10	ROM	ROM
UME_081104_P06_WC11	ROM	ROM
UME_081104_P06_WC12	CEU	CEU
UME_081104_P06_WD01	CEU	CEU
UME_081104_P06_WD02	ROM	ROM
UME_081104_P06_WD03	ROM	ROM
UME_081104_P06_WD04	ROM	ROM
UME_081104_P06_WD05	Rus_Bal	Rus_Bal
UME_081104_P06_WD06	Rus_Bal	Rus_Bal
UME_081104_P06_WD07	Unknown	ALP
UME_081104_P06_WD08	CEU	CEU
UME_081104_P06_WD09	CEU	CEU
UME_081104_P06_WD10	CEU	CEU
UME_081104_P06_WD11	Rus_Bal	Rus_Bal
UME_081104_P06_WD12	Rus_Bal	Rus_Bal
UME_081104_P06_WE01	Rus_Bal	Rus_Bal
UME_081104_P06_WE02	Rus_Bal	Rus_Bal
UME_081104_P06_WE03	Rus_Bal	Rus_Bal
UME_081104_P06_WE04	Rus_Bal	Rus_Bal
UME_081104_P06_WE05	Rus_Bal	Rus_Bal
UME_081104_P06_WE06	Rus_Bal	Rus_Bal
UME_081104_P06_WE07	Rus_Bal	Rus_Bal
UME_081104_P06_WE08	Rus_Bal	Rus_Bal
UME_081104_P06_WE09	Rus_Bal	Rus_Bal
UME_081104_P06_WE10	Rus_Bal	Rus_Bal
UME_081104_P06_WE11	Rus_Bal	Rus_Bal
UME_081104_P06_WE12	Rus_Bal	Rus_Bal
UME_081104_P06_WF01	Rus_Bal	Rus_Bal
UME_081104_P06_WF02	Unknown	Rus_Bal
UME_081104_P06_WF03	ROM	ROM
UME_081104_P06_WF04	ROM	ROM
UME_081104_P06_WF05	Rus_Bal	Rus_Bal
UME_081104_P06_WF06	Rus_Bal	Rus_Bal
UME_081104_P06_WF07	Rus_Bal	Rus_Bal
UME_081104_P06_WF08	ROM	ROM
UME_081104_P06_WF09	CEU	CEU
UME_081104_P06_WF10	NPL	NPL
UME_081104_P06_WF11	Unknown	ALP
UME_081104_P06_WF12	Unknown	CEU
UME_081104_P06_WG01	Rus_Bal	Rus_Bal
UME_081104_P06_WG02	ALP	ALP
UME_081104_P06_WG03	Unknown	ALP
UME_081104_P06_WG04	Unknown	ALP
UME_081104_P06_WG05	Unknown	ALP
UME_081104_P06_WG06	ALP	ALP
UME_081104_P06_WG08	Rus_Bal	Rus_Bal
UME_081104_P06_WG09	ROM	ROM
UME_081104_P06_WG10	ROM	ROM
UME_081104_P06_WG11	ROM	ROM
UME_081104_P06_WG12	ROM	ROM
UME_081104_P06_WH01	ROM	ROM
UME_081104_P06_WH02	ROM	ROM
UME_081104_P06_WH03	ROM	ROM
UME_081104_P06_WH04	Unknown	ALP
UME_081104_P06_WH06	Unknown	ALP
UME_081104_P06_WH07	Rus_Bal	Rus_Bal
UME_081104_P06_WH08	Rus_Bal	Rus_Bal
UME_081104_P06_WH09	Rus_Bal	Rus_Bal
UME_081104_P06_WH10	Unknown	ALP
UME_081104_P06_WH11	Unknown	CEU
UME_081104_P06_WH12	Unknown	ALP
UME_081104_P07_WA01	Unknown	ALP
UME_081104_P07_WA02	Unknown	ALP
UME_081104_P07_WA03	Unknown	ALP
UME_081104_P07_WA04	Unknown	CEU
UME_081104_P07_WA05	Unknown	CEU
UME_081104_P07_WA06	Unknown	NPL
UME_081104_P07_WA07	Unknown	ALP
UME_081104_P07_WA08	Unknown	ALP
UME_081104_P07_WA09	Unknown	ALP
UME_081104_P07_WA10	Rus_Bal	CEU
UME_081104_P07_WA11	Rus_Bal	Rus_Bal
UME_081104_P07_WA12	Rus_Bal	Rus_Bal
UME_081104_P07_WB01	Rus_Bal	Rus_Bal
UME_081104_P07_WB02	Rus_Bal	Rus_Bal
UME_081104_P07_WB03	Rus_Bal	Rus_Bal
UME_081104_P07_WB04	Rus_Bal	Rus_Bal
UME_081104_P07_WB05	Rus_Bal	Rus_Bal
UME_081104_P07_WB06	Rus_Bal	Rus_Bal
UME_081104_P07_WB07	Rus_Bal	Rus_Bal
UME_081104_P07_WB08	Rus_Bal	Rus_Bal
UME_081104_P07_WB09	Rus_Bal	Rus_Bal
UME_081104_P07_WB10	Rus_Bal	Rus_Bal
UME_081104_P07_WB12	Rus_Bal	Rus_Bal
UME_081104_P07_WC01	Rus_Bal	Rus_Bal
UME_081104_P07_WC02	Unknown	CSE
UME_081104_P07_WC03	Unknown	CSE
UME_081104_P07_WC04	Unknown	ALP
UME_081104_P07_WC05	CSE	CSE
UME_081104_P07_WC06	Unknown	NPL
UME_081104_P07_WC07	Unknown	CEU
UME_081104_P07_WC08	Unknown	Rus_Bal
UME_081104_P07_WC09	Unknown	Rus_Bal
UME_081104_P07_WC10	Unknown	Rus_Bal
UME_081104_P07_WC11	CEU	CEU
UME_081104_P07_WC12	CSE	CSE
UME_081104_P07_WD01	Rus_Bal	Rus_Bal
UME_081104_P07_WD02	CEU	CEU
UME_081104_P07_WD03	CEU	CEU
UME_081104_P07_WD04	CEU	CEU
UME_081104_P07_WD05	Unknown	CSE
UME_081104_P08_WA01	CEU	CEU
UME_081104_P08_WA02	CEU	CEU
UME_081104_P08_WA03	CEU	CEU
UME_081104_P08_WA04	CEU	CEU
UME_081104_P08_WA05	CEU	CEU
UME_081104_P08_WA06	CEU	CEU
UME_081104_P08_WA07	CEU	CEU
UME_081104_P08_WA08	CEU	CEU
UME_081104_P08_WA09	CEU	CEU
UME_081104_P08_WA10	CEU	CEU
UME_081104_P08_WA11	CEU	CEU
UME_081104_P08_WA12	CEU	CEU
UME_081104_P08_WB01	CEU	ALP
UME_081104_P08_WB02	Unknown	ALP
UME_081104_P08_WB03	Unknown	ALP
UME_081104_P08_WB04	CEU	CEU
UME_081104_P08_WB05	NPL	NPL
UME_081104_P08_WB06	Rus_Bal	Rus_Bal
UME_081104_P08_WB07	Rus_Bal	Rus_Bal
UME_081104_P08_WB08	Rus_Bal	Rus_Bal
UME_081104_P08_WB09	Rus_Bal	Rus_Bal
UME_081104_P08_WB10	ROM	ROM
UME_081104_P08_WB11	CEU	CEU
UME_081104_P08_WB12	CEU	CEU
UME_081104_P08_WC01	Rus_Bal	Rus_Bal
UME_081104_P08_WC02	CEU	CEU
UME_081104_P08_WC03	Rus_Bal	Rus_Bal
UME_081104_P08_WC04	Rus_Bal	Rus_Bal
UME_081104_P08_WC05	Unknown	ALP
UME_081104_P08_WC06	CEU	CEU
UME_081104_P08_WC07	Unknown	ALP
UME_081104_P08_WC08	CSE	CSE
UME_081104_P08_WC10	Unknown	Rus_Bal
UME_081104_P08_WC11	Unknown	Rus_Bal
UME_081104_P08_WD08	Rus_Bal	Rus_Bal
UME_081104_P08_WD09	Rus_Bal	ALP
UME_081104_P08_WD10	Rus_Bal	Rus_Bal
UME_081104_P08_WD11	CEU	ALP
UME_081104_P08_WD12	CEU	CEU
UME_081104_P08_WE01	CEU	CEU
UME_081104_P08_WE02	Rus_Bal	Rus_Bal
UME_081104_P08_WE03	Unknown	ALP
UME_081104_P08_WE04	Rus_Bal	Rus_Bal
UME_081104_P08_WE05	ROM	ROM
UME_081104_P08_WE06	ROM	ROM
UME_081104_P08_WE07	ROM	ROM
UME_081104_P08_WE08	Rus_Bal	Rus_Bal
UME_081104_P08_WE09	ROM	ROM
UME_081104_P08_WE10	Unknown	ALP
UME_081104_P08_WE11	CEU	CEU
UME_081104_P08_WE12	Rus_Bal	Rus_Bal
UME_081104_P08_WF01	CEU	CEU
UME_081104_P08_WF02	ROM	ROM
UME_081104_P08_WF03	ROM	ROM
UME_081104_P08_WF04	ROM	ROM
UME_081104_P08_WF05	ROM	ROM
UME_081104_P08_WF06	ROM	ROM
UME_081104_P08_WF07	CEU	ALP
UME_081104_P08_WF08	Unknown	Rus_Bal
UME_081104_P08_WF09	Unknown	NPL
UME_081104_P08_WF11	Unknown	ALP
UME_081104_P08_WF12	NPL	NPL
UME_081104_P08_WG01	ROM	ROM
UME_081104_P08_WG02	Rus_Bal	Rus_Bal
UME_081104_P08_WG03	Unknown	ALP
UME_081104_P08_WG04	Rus_Bal	Rus_Bal
UME_081104_P08_WG05	Rus_Bal	Rus_Bal
UME_081104_P08_WG06	ROM	ROM
UME_081104_P08_WG07	Rus_Bal	Rus_Bal
UME_081104_P08_WG08	Rus_Bal	Rus_Bal
UME_081104_P08_WG09	Rus_Bal	Rus_Bal
UME_081104_P08_WG10	ALP	CEU
UME_081104_P08_WG11	Unknown	CSE
UME_081104_P08_WG12	Unknown	ALP
UME_081104_P08_WH01	Rus_Bal	Rus_Bal
UME_081104_P08_WH02	Unknown	CEU
UME_081104_P08_WH05	Unknown	ALP
UME_081104_P08_WH07	Unknown	Rus_Bal
UME_081104_P08_WH09	NPL	NPL
UME_081104_P08_WH12	Unknown	ALP
UME_081104_P09_WA01	CEU	CEU
UME_081104_P09_WA02	CEU	CEU
UME_081104_P09_WA03	CEU	CEU
UME_081104_P09_WA04	CEU	CEU
UME_081104_P09_WA05	CEU	CEU
UME_081104_P09_WA06	CEU	CEU
UME_081104_P09_WA07	CEU	CEU
UME_081104_P09_WA08	CEU	CEU
UME_081104_P09_WA10	ROM	CEU
UME_081104_P09_WA11	ROM	ROM
UME_081104_P09_WA12	Unknown	ALP
UME_081104_P09_WB01	Unknown	ALP
UME_081104_P09_WB02	Unknown	ALP
UME_081104_P09_WB03	Unknown	ALP
UME_081104_P09_WB04	ALP	ALP
UME_081104_P09_WB05	Unknown	CSE
UME_081104_P09_WB06	CSE	CSE
UME_081104_P09_WB08	Unknown	Rus_Bal
UME_081104_P09_WC07	Rus_Bal	Rus_Bal
UME_081104_P09_WC08	Rus_Bal	Rus_Bal
UME_081104_P09_WC09	Rus_Bal	Rus_Bal
UME_081104_P09_WC10	CEU	CEU
UME_081104_P09_WC11	CEU	CEU
UME_081104_P09_WC12	CEU	CEU
UME_081104_P09_WD01	CEU	CEU
UME_081104_P09_WD02	Unknown	ALP
UME_081104_P09_WD03	Rus_Bal	Rus_Bal
UME_081104_P09_WD04	Rus_Bal	Rus_Bal
UME_081104_P09_WD05	Rus_Bal	Rus_Bal
UME_081104_P09_WD06	Unknown	Rus_Bal
UME_081104_P09_WD07	ROM	ROM
UME_081104_P09_WD08	Unknown	ALP
UME_081104_P09_WD09	Unknown	ALP
UME_081104_P09_WD10	Rus_Bal	Rus_Bal
UME_081104_P09_WD11	Rus_Bal	CEU
UME_081104_P09_WE01	Rus_Bal	Rus_Bal
UME_081104_P09_WE02	Unknown	CEU
UME_081104_P09_WE03	ROM	ROM
UME_081104_P09_WE04	ROM	ROM
UME_081104_P09_WE05	CEU	CEU
UME_081104_P09_WE06	Rus_Bal	Rus_Bal
UME_081104_P09_WE07	ROM	ROM
UME_081104_P09_WE08	Rus_Bal	Rus_Bal
UME_081104_P09_WE09	ROM	ROM
UME_081104_P09_WE10	ROM	ROM
UME_081104_P09_WE11	CEU	ALP
UME_081104_P09_WE12	ROM	ROM
UME_081104_P09_WF01	ROM	ROM
UME_081104_P09_WF02	Unknown	ALP
UME_081104_P09_WF03	Unknown	ALP
UME_081104_P09_WF04	Unknown	Rus_Bal
UME_081104_P09_WF05	Unknown	ALP
UME_081104_P09_WF06	Unknown	ALP
UME_081104_P09_WF07	CEU	CEU
UME_081104_P09_WF08	CEU	CEU
UME_081104_P09_WF09	NPL	NPL
UME_081104_P09_WF10	Unknown	ALP
UME_081104_P09_WF11	CEU	CEU
UME_081104_P09_WF12	Unknown	CEU
UME_081104_P09_WG01	Unknown	ALP
UME_081104_P09_WG02	ALP	ALP
UME_081104_P09_WG03	Unknown	ALP
UME_081104_P09_WG04	Unknown	ALP
UME_081104_P09_WG05	Unknown	ALP
UME_081104_P09_WG06	Rus_Bal	Rus_Bal
UME_081104_P09_WG07	Rus_Bal	Rus_Bal
UME_081104_P09_WG08	ROM	ROM
UME_081104_P09_WG09	Unknown	CEU
UME_081104_P09_WG10	Rus_Bal	Rus_Bal
UME_081104_P09_WG11	Rus_Bal	Rus_Bal
UME_081104_P09_WG12	ROM	Rus_Bal
UME_081104_P09_WH01	Rus_Bal	Rus_Bal
UME_081104_P09_WH02	CEU	CEU
UME_081104_P09_WH03	CEU	CEU
UME_081104_P09_WH04	Unknown	ALP
UME_081104_P09_WH05	Unknown	ALP
UME_081104_P09_WH06	Unknown	ALP
UME_081104_P09_WH07	Rus_Bal	Rus_Bal
UME_081104_P09_WH08	ROM	ROM
UME_081104_P09_WH09	ALP	ALP
UME_081104_P09_WH10	Rus_Bal	Rus_Bal
UME_081104_P09_WH11	Unknown	Rus_Bal
UME_081104_P09_WH12	Unknown	ALP
UME_081104_P10_WA01	ROM	ROM
UME_081104_P10_WA02	CEU	CEU
UME_081104_P10_WA03	CEU	CEU
UME_081104_P10_WA04	CEU	CEU
UME_081104_P10_WA05	CEU	CEU
UME_081104_P10_WA06	CEU	CEU
UME_081104_P10_WA07	Rus_Bal	Rus_Bal
UME_081104_P10_WA08	Rus_Bal	Rus_Bal
UME_081104_P10_WA09	Rus_Bal	Rus_Bal
UME_081104_P10_WA10	Rus_Bal	Rus_Bal
UME_081104_P10_WA11	CEU	CEU
UME_081104_P10_WA12	CEU	CEU
UME_081104_P10_WB02	CEU	CEU
UME_081104_P10_WB03	CEU	CEU
UME_081104_P10_WB04	CEU	CEU
UME_081104_P10_WB05	CSE	CSE
UME_081104_P10_WB06	Rus_Bal	Rus_Bal
UME_081104_P10_WB07	Rus_Bal	Rus_Bal
UME_081104_P10_WB08	Unknown	CSE
UME_081104_P10_WB09	CEU	CEU
UME_081104_P10_WB10	Unknown	ALP
UME_081104_P10_WB11	CSE	CSE
UME_081104_P10_WB12	CSE	CSE
UME_081104_P10_WC01	Unknown	ALP
UME_081104_P10_WC02	Unknown	Rus_Bal
UME_081104_P10_WC03	Unknown	Rus_Bal
UME_081104_P10_WC04	Unknown	Rus_Bal
UME_081104_P10_WC09	Rus_Bal	Rus_Bal
UME_081104_P10_WC10	CEU	CEU
UME_081104_P10_WC11	Rus_Bal	Rus_Bal
UME_081104_P10_WC12	CEU	CEU
UME_081104_P10_WD01	CEU	CEU
UME_081104_P10_WD03	Rus_Bal	Rus_Bal
UME_081104_P10_WD04	Rus_Bal	Rus_Bal
UME_081104_P10_WD05	Rus_Bal	Rus_Bal
UME_081104_P10_WD06	Rus_Bal	Rus_Bal
UME_081104_P10_WD07	Rus_Bal	Rus_Bal
UME_081104_P10_WD08	Rus_Bal	Rus_Bal
UME_081104_P10_WD09	Rus_Bal	Rus_Bal
UME_081104_P10_WD10	Unknown	Rus_Bal
UME_081104_P10_WD11	ROM	ROM
UME_081104_P10_WD12	ROM	ROM
UME_081104_P10_WE01	ROM	ROM
UME_081104_P10_WE02	ROM	ROM
UME_081104_P10_WE03	Rus_Bal	ROM
UME_081104_P10_WE04	Unknown	NPL
UME_081104_P10_WE05	Rus_Bal	Rus_Bal
UME_081104_P10_WE06	Rus_Bal	Rus_Bal
UME_081104_P10_WE07	ROM	ROM
UME_081104_P10_WE08	ROM	ROM
UME_081104_P10_WE09	ROM	ROM
UME_081104_P10_WE10	Unknown	CSE
UME_081104_P10_WE11	Unknown	CEU
UME_081104_P10_WE12	Unknown	CEU
UME_081104_P10_WF01	CSE	CSE
UME_081104_P10_WF02	Unknown	CEU
UME_081104_P10_WF03	Unknown	CSE
UME_081104_P10_WF04	Unknown	ALP
UME_081104_P10_WF05	NPL	NPL
UME_081104_P10_WF06	CEU	CEU
UME_081104_P10_WF07	Unknown	ALP
UME_081104_P10_WF08	Unknown	ALP
UME_081104_P10_WF09	CEU	CEU
UME_081104_P10_WF10	Unknown	ALP
UME_081104_P10_WF11	ROM	ROM
UME_081104_P10_WF12	ROM	ROM
UME_081104_P10_WG01	CEU	CEU
UME_081104_P10_WG02	CEU	CEU
UME_081104_P10_WG03	Unknown	CEU
UME_081104_P10_WG04	Unknown	ALP
UME_081104_P10_WG05	Unknown	ALP
UME_081104_P10_WG06	Rus_Bal	Rus_Bal
UME_081104_P10_WG07	CEU	ALP
UME_081104_P10_WG08	Unknown	CEU
UME_081104_P10_WG09	Unknown	ALP
UME_081104_P10_WG10	Rus_Bal	Rus_Bal
UME_081104_P10_WG12	Rus_Bal	Rus_Bal
UME_081104_P10_WH01	Rus_Bal	Rus_Bal
UME_081104_P10_WH02	Rus_Bal	Rus_Bal
UME_081104_P10_WH03	ROM	ROM
UME_081104_P10_WH04	Unknown	ALP
UME_081104_P10_WH05	Unknown	ALP
UME_081104_P10_WH06	Rus_Bal	Rus_Bal
UME_081104_P10_WH07	ALP	ALP
UME_081104_P10_WH08	Rus_Bal	Rus_Bal
UME_081104_P10_WH09	CSE	CSE
UME_081104_P10_WH10	CEU	CEU
UME_081104_P10_WH11	Unknown	ALP
UME_081104_P10_WH12	Unknown	ALP
UME_081104_P11_WA01	CEU	CEU
UME_081104_P11_WA02	CEU	CEU
UME_081104_P11_WA03	CEU	CEU
UME_081104_P11_WA04	Unknown	ALP
UME_081104_P11_WA05	CEU	CEU
UME_081104_P11_WA06	NPL	ALP
UME_081104_P11_WA07	Rus_Bal	Rus_Bal
UME_081104_P11_WA08	Rus_Bal	Rus_Bal
UME_081104_P11_WA09	Rus_Bal	Rus_Bal
UME_081104_P11_WA10	Rus_Bal	Rus_Bal
UME_081104_P11_WA11	Unknown	ALP
UME_081104_P11_WA12	CEU	CEU
UME_081104_P11_WB01	CEU	ROM
UME_081104_P11_WB02	Unknown	ALP
UME_081104_P11_WB03	Rus_Bal	Rus_Bal
UME_081104_P11_WB04	ROM	CEU
UME_081104_P11_WB05	ROM	ROM
UME_081104_P11_WB06	ROM	ROM
UME_081104_P11_WB07	Unknown	ALP
UME_081104_P11_WB08	Unknown	ALP
UME_081104_P11_WB09	Unknown	ALP
UME_081104_P11_WB10	Unknown	CSE
UME_081104_P11_WB11	CSE	CSE
UME_081104_P11_WB12	CSE	CSE
UME_081104_P11_WC01	Unknown	Rus_Bal
UME_081104_P11_WC02	Unknown	Rus_Bal
UME_081104_P11_WC03	Unknown	Rus_Bal
UME_081104_P11_WC09	Rus_Bal	Rus_Bal
UME_081104_P11_WC10	Rus_Bal	Rus_Bal
UME_081104_P11_WC11	Rus_Bal	Rus_Bal
UME_081104_P11_WC12	Rus_Bal	Rus_Bal
UME_081104_P11_WD01	Rus_Bal	Rus_Bal
UME_081104_P11_WD02	CEU	CEU
UME_081104_P11_WD03	CEU	CEU
UME_081104_P11_WD04	CEU	Rus_Bal
UME_081104_P11_WD05	CEU	CEU
UME_081104_P11_WD06	CEU	CEU
UME_081104_P11_WD07	Unknown	ALP
UME_081104_P11_WD08	Unknown	ALP
UME_081104_P11_WD09	ROM	ROM
UME_081104_P11_WD10	ROM	ROM
UME_081104_P11_WD11	Rus_Bal	Rus_Bal
UME_081104_P11_WD12	Rus_Bal	Rus_Bal
UME_081104_P11_WE01	Rus_Bal	Rus_Bal
UME_081104_P11_WE02	Unknown	ALP
UME_081104_P11_WE03	ROM	ROM
UME_081104_P11_WE04	ROM	ROM
UME_081104_P11_WE05	ROM	ROM
UME_081104_P11_WE06	ROM	ROM
UME_081104_P11_WE07	Rus_Bal	Rus_Bal
UME_081104_P11_WE08	Rus_Bal	Rus_Bal
UME_081104_P11_WE09	Rus_Bal	Rus_Bal
UME_081104_P11_WE10	Rus_Bal	Rus_Bal
UME_081104_P11_WE11	Rus_Bal	Rus_Bal
UME_081104_P11_WE12	ROM	ROM
UME_081104_P11_WF01	Unknown	ALP
UME_081104_P11_WF02	CEU	CEU
UME_081104_P11_WF03	Unknown	ALP
UME_081104_P11_WF04	Unknown	CEU
UME_081104_P11_WF05	Unknown	ALP
UME_081104_P11_WF06	Rus_Bal	CEU
UME_081104_P11_WF07	Rus_Bal	Rus_Bal
UME_081104_P11_WF08	CEU	CEU
UME_081104_P11_WF09	Unknown	ALP
UME_081104_P11_WF10	Unknown	ALP
UME_081104_P11_WF11	CSE	CSE
UME_081104_P11_WF12	Unknown	ALP
UME_081104_P11_WG01	Unknown	ALP
UME_081104_P11_WG02	Unknown	ALP
UME_081104_P11_WG03	ROM	ROM
UME_081104_P11_WG04	ROM	ROM
UME_081104_P11_WG05	Rus_Bal	Rus_Bal
UME_081104_P11_WG06	Rus_Bal	Rus_Bal
UME_081104_P11_WG07	Unknown	CEU
UME_081104_P11_WG08	Rus_Bal	Rus_Bal
UME_081104_P11_WG09	Unknown	NPL
UME_081104_P11_WG10	Unknown	ALP
UME_081104_P11_WG11	CSE	CSE
UME_081104_P11_WG12	Rus_Bal	Rus_Bal
UME_081104_P11_WH01	Rus_Bal	Rus_Bal
UME_081104_P11_WH02	Unknown	CSE
UME_081104_P11_WH03	Unknown	CEU
UME_081104_P11_WH04	Unknown	ALP
UME_081104_P11_WH06	Unknown	NPL
UME_081104_P11_WH07	Unknown	ALP
UME_081104_P11_WH08	Unknown	ALP
UME_081104_P11_WH09	Rus_Bal	Rus_Bal
UME_081104_P11_WH10	Rus_Bal	Rus_Bal
UME_081104_P11_WH11	Unknown	ALP
UME_081104_P11_WH12	CSE	CSE
UME_081104_P12_WA01	CEU	CEU
UME_081104_P12_WA02	CEU	CEU
UME_081104_P12_WA03	CEU	CEU
UME_081104_P12_WA04	Unknown	ALP
UME_081104_P12_WA05	CSE	CSE
UME_081104_P12_WA06	Rus_Bal	Rus_Bal
UME_081104_P12_WA07	Rus_Bal	Rus_Bal
UME_081104_P12_WA08	Rus_Bal	Rus_Bal
UME_081104_P12_WA09	Rus_Bal	Rus_Bal
UME_081104_P12_WA10	Rus_Bal	Rus_Bal
UME_081104_P12_WA11	CEU	CEU
UME_081104_P12_WA12	Rus_Bal	Rus_Bal
UME_081104_P12_WB01	CEU	CEU
UME_081104_P12_WB02	CEU	CEU
UME_081104_P12_WB03	CEU	CEU
UME_081104_P12_WB04	ROM	ROM
UME_081104_P12_WB05	Unknown	ALP
UME_081104_P12_WB06	Unknown	ALP
UME_081104_P12_WB07	Unknown	CEU
UME_081104_P12_WB08	Unknown	ALP
UME_081104_P12_WB09	Unknown	ALP
UME_081104_P12_WB10	Unknown	CEU
UME_081104_P12_WB11	Unknown	CEU
UME_081104_P12_WB12	ALP	ALP
UME_081104_P12_WC01	ALP	ALP
UME_081104_P12_WC02	CSE	CSE
UME_081104_P12_WC03	Unknown	ALP
UME_081104_P12_WC04	CSE	NFE
UME_081104_P12_WC05	Unknown	CSE
UME_081104_P12_WC06	Unknown	ALP
UME_081104_P12_WC07	CSE	CSE
UME_081104_P12_WC08	Unknown	NPL
UME_081104_P12_WD03	Rus_Bal	Rus_Bal
UME_081104_P12_WD04	Rus_Bal	Rus_Bal
UME_081104_P12_WD05	Rus_Bal	Rus_Bal
UME_081104_P12_WD06	Rus_Bal	Rus_Bal
UME_081104_P12_WD07	Rus_Bal	Rus_Bal
UME_081104_P12_WD08	Rus_Bal	Rus_Bal
UME_081104_P12_WD09	CEU	CEU
UME_081104_P12_WD10	Rus_Bal	Rus_Bal
UME_081104_P12_WD11	CEU	CEU
UME_081104_P12_WD12	CEU	CEU
UME_081104_P12_WE01	Unknown	ALP
UME_081104_P12_WE02	Rus_Bal	Rus_Bal
UME_081104_P12_WE03	Rus_Bal	Rus_Bal
UME_081104_P12_WE04	ROM	ROM
UME_081104_P12_WE05	Rus_Bal	Rus_Bal
UME_081104_P12_WE06	Rus_Bal	Rus_Bal
UME_081104_P12_WE08	CEU	CEU
UME_081104_P12_WE09	Rus_Bal	Rus_Bal
UME_081104_P12_WE10	Rus_Bal	Rus_Bal
UME_081104_P12_WE11	Unknown	ALP
UME_081104_P12_WE12	Unknown	ALP
UME_081104_P12_WF01	Unknown	ALP
UME_081104_P12_WF02	Unknown	ALP
UME_081104_P12_WF03	Unknown	ALP
UME_081104_P12_WF04	Unknown	ALP
UME_081104_P12_WF05	Unknown	ALP
UME_081104_P12_WF07	CEU	CEU
UME_081104_P12_WF08	Unknown	ALP
UME_081104_P12_WF09	ALP	ALP
UME_081104_P12_WF10	ALP	ALP
UME_081104_P12_WF11	Unknown	ALP
UME_081104_P12_WF12	ROM	ROM
UME_081104_P12_WG01	Unknown	ALP
UME_081104_P12_WG02	Unknown	ALP
UME_081104_P12_WG03	Unknown	NPL
UME_081104_P12_WG04	Unknown	NPL
UME_081104_P12_WG05	Rus_Bal	Rus_Bal
UME_081104_P12_WG06	Rus_Bal	Rus_Bal
UME_081104_P12_WG07	NPL	CEU
UME_081104_P12_WG08	Rus_Bal	Rus_Bal
UME_081104_P12_WG09	CEU	CEU
UME_081104_P12_WG10	Unknown	ALP
UME_081104_P12_WG11	Unknown	ALP
UME_081104_P12_WG12	Rus_Bal	Rus_Bal
UME_081104_P12_WH01	Rus_Bal	Rus_Bal
UME_081104_P12_WH02	Rus_Bal	Rus_Bal
UME_081104_P12_WH03	CEU	CEU
UME_081104_P12_WH04	Unknown	ALP
UME_081104_P12_WH05	Unknown	CEU
UME_081104_P12_WH06	Rus_Bal	Rus_Bal
UME_081104_P12_WH07	Rus_Bal	Rus_Bal
UME_081104_P12_WH08	Rus_Bal	Rus_Bal
UME_081104_P12_WH09	ROM	ROM
UME_081104_P12_WH10	Unknown	CSE
UME_081104_P12_WH11	Unknown	CSE
UME_081104_P12_WH12	Unknown	ALP
UME_081104_P13_WA01	CEU	CEU
UME_081104_P13_WA02	Rus_Bal	Rus_Bal
UME_081104_P13_WA03	Rus_Bal	Rus_Bal
UME_081104_P13_WA04	Rus_Bal	Rus_Bal
UME_081104_P13_WA05	Unknown	Rus_Bal
UME_081104_P13_WA06	CEU	CEU
UME_081104_P13_WA07	CEU	CEU
UME_081104_P13_WA08	Rus_Bal	Rus_Bal
UME_081104_P13_WA10	ROM	ROM
UME_081104_P13_WA11	Unknown	ALP
UME_081104_P13_WA12	Unknown	ALP
UME_081104_P13_WB01	Unknown	ALP
UME_081104_P13_WB02	Unknown	ALP
UME_081104_P13_WB03	Unknown	NPL
UME_081104_P13_WB04	Unknown	CSE
UME_081104_P13_WB05	Unknown	ALP
UME_081104_P13_WB08	Unknown	ALP
UME_081104_P13_WB09	Unknown	Rus_Bal
UME_081104_P13_WB10	Unknown	Rus_Bal
UME_081104_P13_WC09	CSE	CSE
UME_081104_P13_WC10	Rus_Bal	Rus_Bal
UME_081104_P13_WC11	CEU	CEU
UME_081104_P13_WC12	CEU	CEU
UME_081104_P13_WD01	Unknown	ALP
UME_081104_P13_WD02	Unknown	ALP
UME_081104_P13_WD03	Unknown	ALP
UME_081104_P13_WD04	Unknown	ALP
UME_081104_P13_WD05	Unknown	ALP
UME_081104_P13_WD06	ROM	ROM
UME_081104_P13_WD07	CEU	CEU
UME_081104_P13_WD08	ROM	CEU
UME_081104_P13_WD09	ROM	ROM
UME_081104_P13_WD10	Rus_Bal	Rus_Bal
UME_081104_P13_WD11	CEU	ALP
UME_081104_P13_WD12	ROM	ROM
UME_081104_P13_WE01	NPL	NPL
UME_081104_P13_WE02	CEU	CEU
UME_081104_P13_WE03	CEU	CEU
UME_081104_P13_WE04	CEU	CEU
UME_081104_P13_WE05	Unknown	ALP
UME_081104_P13_WE06	Unknown	ALP
UME_081104_P13_WE07	Unknown	ALP
UME_081104_P13_WE08	Unknown	NPL
UME_081104_P13_WE09	Rus_Bal	Rus_Bal
UME_081104_P13_WE11	Unknown	CEU
UME_081104_P13_WE12	Unknown	ALP
UME_081104_P13_WF01	CEU	CEU
UME_081104_P13_WF02	CEU	CEU
UME_081104_P13_WF03	CEU	CEU
UME_081104_P13_WF04	Unknown	ALP
UME_081104_P13_WF05	CEU	CEU
UME_081104_P13_WF06	Unknown	ALP
UME_081104_P13_WF07	ALP	ALP
UME_081104_P13_WF08	Unknown	ALP
UME_081104_P13_WF09	ROM	ROM
UME_081104_P13_WF10	Unknown	ALP
UME_081104_P13_WF11	CSE	CSE
UME_081104_P13_WF12	ALP	ALP
UME_081104_P13_WG01	Unknown	ALP
UME_081104_P13_WG02	Unknown	ALP
UME_081104_P13_WG03	Unknown	ALP
UME_081104_P13_WG04	Unknown	ALP
UME_081104_P13_WG05	Rus_Bal	Rus_Bal
UME_081104_P13_WG06	Unknown	ALP
UME_081104_P13_WG07	Unknown	ALP
UME_081104_P13_WG08	Unknown	ALP
UME_081104_P13_WG09	Rus_Bal	Rus_Bal
UME_081104_P13_WG10	Rus_Bal	Rus_Bal
UME_081104_P13_WG11	Unknown	ALP
UME_081104_P13_WG12	CEU	CEU
UME_081104_P13_WH01	CEU	CEU
UME_081104_P13_WH02	Unknown	ALP
UME_081104_P13_WH03	Unknown	CEU
UME_081104_P13_WH04	CSE	CSE
UME_081104_P13_WH05	Unknown	ALP
UME_081104_P13_WH06	Rus_Bal	Rus_Bal
UME_081104_P13_WH07	Rus_Bal	Rus_Bal
UME_081104_P13_WH08	Unknown	Rus_Bal
UME_081104_P13_WH09	Unknown	ALP
UME_081104_P13_WH10	Unknown	Rus_Bal
UME_081104_P13_WH11	NPL	NPL
UME_081104_P13_WH12	NPL	ROM
UME_081104_P14_WA01	CEU	ALP
UME_081104_P14_WA02	Rus_Bal	Rus_Bal
UME_081104_P14_WA03	Rus_Bal	Rus_Bal
UME_081104_P14_WA04	Rus_Bal	Rus_Bal
UME_081104_P14_WA05	Unknown	ALP
UME_081104_P14_WA06	Unknown	CSE
UME_081104_P14_WA07	Unknown	CSE
UME_081104_P14_WA08	CEU	CEU
UME_081104_P14_WA09	Unknown	ALP
UME_081104_P14_WA10	ALP	ALP
UME_081104_P14_WA11	CSE	CSE
UME_081104_P14_WB01	CEU	CEU
UME_081104_P14_WB02	CEU	CEU
UME_081104_P14_WB03	Unknown	ALP
UME_081104_P14_WB04	ALP	ALP
UME_081104_P14_WB05	Unknown	ALP
UME_081104_P14_WB06	Unknown	ALP
UME_081104_P14_WB07	CEU	ROM
UME_081104_P14_WB08	ALP	ALP
UME_081104_P14_WB09	ALP	ALP
UME_081104_P14_WB10	Unknown	NPL
UME_081104_P14_WB11	Unknown	ALP
UME_081104_P14_WB12	Rus_Bal	Rus_Bal
UME_081104_P14_WC01	Rus_Bal	Rus_Bal
UME_081104_P14_WC02	Rus_Bal	Rus_Bal
UME_081104_P14_WC03	Rus_Bal	Rus_Bal
UME_081104_P14_WC07	CSE	CSE
UME_081104_P14_WC08	Unknown	ALP
UME_081104_P14_WC09	Unknown	ALP
UME_081104_P14_WC10	CEU	CEU
UME_081104_P14_WC11	Rus_Bal	Rus_Bal
UME_081104_P14_WC12	CSE	CSE
UME_081104_P14_WD01	NPL	NPL
UME_081104_P14_WD02	Unknown	ALP
UME_081104_P14_WD04	CSE	CSE
UME_081104_P14_WD06	CSE	Rus_Bal
UME_081104_P14_WD07	CSE	CSE
UME_081104_P14_WD08	Unknown	ALP
UME_081104_P14_WD09	CSE	NFE
UME_081104_P14_WD10	CEU	CEU
UME_081104_P14_WD11	CEU	CEU
UME_081104_P14_WD12	CEU	CEU
UME_081104_P14_WE01	ROM	ROM
UME_081104_P14_WE02	ROM	ROM
UME_081104_P14_WE03	Rus_Bal	Rus_Bal
UME_081104_P14_WE04	CSE	CSE
UME_081104_P14_WE05	Unknown	ALP
UME_081104_P14_WE06	NPL	NPL
UME_081104_P14_WE07	NPL	NPL
UME_081104_P14_WE08	CEU	CEU
UME_081104_P14_WE09	Unknown	CEU
UME_081104_P14_WE10	Unknown	ALP
UME_081104_P14_WE11	Unknown	ALP
UME_081104_P14_WE12	Unknown	ALP
UME_081104_P14_WF01	CEU	CEU
UME_081104_P14_WF02	CEU	CEU
UME_081104_P14_WF03	ALP	ALP
UME_081104_P14_WF04	ALP	ALP
UME_081104_P14_WF05	ALP	ALP
UME_081104_P14_WF06	Unknown	ALP
UME_081104_P14_WF07	CSE	CSE
UME_081104_P14_WF08	Unknown	ALP
UME_081104_P14_WF09	Unknown	ALP
UME_081104_P14_WF10	ALP	ALP
UME_081104_P14_WF11	Rus_Bal	ROM
UME_081104_P14_WF12	Unknown	ALP
UME_081104_P14_WG01	Unknown	ALP
UME_081104_P14_WG02	Unknown	CEU
UME_081104_P14_WG04	Unknown	ALP
UME_081104_P14_WG05	Unknown	ALP
UME_081104_P14_WG06	Rus_Bal	Rus_Bal
UME_081104_P14_WG07	Rus_Bal	Rus_Bal
UME_081104_P14_WG08	Rus_Bal	Rus_Bal
UME_081104_P14_WG09	Unknown	CSE
UME_081104_P14_WG10	CSE	CSE
UME_081104_P14_WG12	Unknown	NPL
UME_081104_P14_WH02	Unknown	Rus_Bal
UME_081104_P14_WH03	CEU	CEU
UME_081104_P14_WH04	CEU	CEU
UME_081104_P14_WH05	CEU	CEU
UME_081104_P14_WH06	ROM	ROM
UME_081104_P14_WH07	CSE	CSE
UME_081104_P14_WH08	Rus_Bal	Rus_Bal
UME_081104_P14_WH09	Unknown	ALP
UME_081104_P14_WH10	Unknown	NFE
UME_081104_P14_WH11	Unknown	CSE
UME_081104_P15_WA01	Rus_Bal	Rus_Bal
UME_081104_P15_WA02	Rus_Bal	Rus_Bal
UME_081104_P15_WA03	ALP	ALP
UME_081104_P15_WA04	CEU	CEU
UME_081104_P15_WA05	Unknown	ALP
UME_081104_P15_WA06	Unknown	CSE
UME_081104_P15_WA07	ALP	ALP
UME_081104_P15_WA08	Unknown	CSE
UME_081104_P15_WA09	Rus_Bal	Rus_Bal
UME_081104_P15_WA10	Unknown	Rus_Bal
UME_081104_P15_WA11	Unknown	ALP
UME_081104_P15_WA12	ROM	ROM
UME_081104_P15_WB01	Unknown	ALP
UME_081104_P15_WB02	CEU	CEU
UME_081104_P15_WB03	ALP	ALP
UME_081104_P15_WB04	ALP	ALP
UME_081104_P15_WB05	CEU	CEU
UME_081104_P15_WB06	CEU	ALP
UME_081104_P15_WB07	ROM	ALP
UME_081104_P15_WB08	Rus_Bal	Rus_Bal
UME_081104_P15_WB11	Unknown	CEU
UME_081104_P15_WC01	CEU	ALP
UME_081104_P15_WC02	Unknown	CSE
UME_081104_P15_WC03	Unknown	CEU
UME_081104_P15_WC04	CSE	CSE
UME_081104_P15_WC05	Rus_Bal	Rus_Bal
UME_081104_P15_WC06	Unknown	Rus_Bal
UME_081104_P15_WC07	Unknown	CSE
UME_081104_P15_WC08	Unknown	ALP
UME_081104_P15_WC09	CEU	CEU
UME_081104_P15_WC10	Unknown	ALP
UME_081104_P15_WC11	Rus_Bal	Rus_Bal
UME_081104_P15_WC12	ALP	ALP
UME_081104_P15_WD01	Unknown	ALP
UME_081104_P15_WD02	CEU	CEU
UME_081104_P15_WD03	CSE	CSE
UME_081104_P15_WD04	Rus_Bal	Rus_Bal
UME_081104_P15_WD05	Unknown	CEU
UME_081104_P15_WD06	Unknown	ALP
UME_081104_P15_WD07	CEU	CSE
UME_081104_P15_WD08	Unknown	CSE
UME_081104_P15_WD09	Unknown	CSE
UME_081104_P15_WD10	Unknown	CEU
UME_081104_P15_WD11	Unknown	Rus_Bal
UME_081104_P15_WD12	CSE	CSE
UME_081104_P15_WE01	Unknown	ALP
UME_081104_P15_WE02	Unknown	ALP
UME_081104_P15_WE03	Rus_Bal	Rus_Bal
UME_081104_P15_WE04	Rus_Bal	Rus_Bal
UME_081104_P15_WE05	CSE	CSE
UME_081104_P15_WE06	Unknown	ALP
UME_081104_P15_WE07	Rus_Bal	Rus_Bal
UME_081104_P15_WE08	CSE	CSE
UME_081104_P15_WE09	Unknown	CSE
UME_081104_P15_WE10	CSE	CSE
UME_081104_P15_WE11	Unknown	Rus_Bal
UME_081104_P15_WE12	Unknown	ALP
UME_081104_P15_WF01	CEU	CEU
UME_081104_P15_WF02	Rus_Bal	Rus_Bal
UME_081104_P15_WF03	Rus_Bal	Rus_Bal
UME_081104_P15_WF04	Unknown	ALP
UME_081104_P15_WF05	Unknown	ALP
UME_081104_P15_WF06	ALP	ROM
UME_081104_P15_WF07	Rus_Bal	Rus_Bal
UME_081104_P15_WF08	Unknown	ALP
UME_081104_P15_WF09	Unknown	ALP
UME_081104_P15_WF10	Unknown	ALP
UME_081104_P15_WF11	Unknown	ALP
UME_081104_P15_WF12	Unknown	ALP
UME_081104_P15_WG02	CEU	CEU
UME_081104_P15_WG03	Unknown	ALP
UME_081104_P15_WG04	Rus_Bal	Rus_Bal
UME_081104_P15_WG05	NPL	NPL
UME_081104_P15_WG07	CEU	CEU
UME_081104_P15_WG08	Unknown	ALP
UME_081104_P15_WG09	Rus_Bal	Rus_Bal
UME_081104_P15_WG10	Rus_Bal	Rus_Bal
UME_081104_P15_WG11	Unknown	ALP
UME_081104_P15_WH01	CSE	CSE
UME_081104_P15_WH02	Rus_Bal	ALP
UME_081104_P15_WH03	Rus_Bal	ALP
UME_081104_P15_WH04	CSE	CSE
UME_081104_P15_WH05	CEU	CEU
UME_081104_P15_WH06	Unknown	ALP
UME_081104_P15_WH07	Rus_Bal	Rus_Bal
UME_081104_P15_WH08	CSE	CSE
UME_081104_P15_WH09	CEU	CEU
UME_081104_P15_WH10	Unknown	ALP
UME_081104_P15_WH11	Unknown	ALP
UME_081104_P15_WH12	Rus_Bal	Rus_Bal
UME_081104_P16_WA01	Unknown	CSE
UME_081104_P16_WA02	Rus_Bal	Rus_Bal
UME_081104_P16_WA03	ROM	ROM
UME_081104_P16_WA04	CEU	CEU
UME_081104_P16_WA05	Unknown	CEU
UME_081104_P16_WA06	Unknown	ALP
UME_081104_P16_WA08	Unknown	ALP
UME_081104_P16_WA09	Unknown	CSE
UME_081104_P16_WA10	Unknown	ALP
UME_081104_P16_WA11	Unknown	ALP
UME_081104_P16_WA12	Unknown	ALP
UME_081104_P16_WB03	CSE	CSE
UME_081104_P16_WB04	CEU	CEU
UME_081104_P16_WB06	Rus_Bal	Rus_Bal
UME_081104_P16_WB08	Unknown	ALP
UME_081104_P16_WB09	Unknown	ALP
UME_081104_P16_WB10	Rus_Bal	Rus_Bal
UME_081104_P16_WB11	ROM	ROM
UME_081104_P16_WB12	Rus_Bal	Rus_Bal
UME_081104_P16_WC01	Unknown	NPL
UME_081104_P16_WC02	ALP	ALP
UME_081104_P16_WC04	Unknown	CEU
UME_081104_P16_WC05	ALP	ALP
UME_081104_P16_WC06	Unknown	ALP
UME_081104_P16_WC07	Unknown	ALP
UME_081104_P16_WC09	Rus_Bal	Rus_Bal
UME_081104_P16_WC10	ROM	ROM
UME_081104_P16_WC11	Unknown	ALP
UME_081104_P16_WC12	Unknown	ALP
UME_081104_P16_WD01	Unknown	ALP
UME_081104_P16_WD02	Rus_Bal	Rus_Bal
UME_081104_P16_WD03	Unknown	ALP
UME_081104_P16_WD04	Unknown	CSE
UME_081104_P16_WD06	Rus_Bal	Rus_Bal
UME_081104_P16_WD07	Unknown	NFE
UME_081104_P16_WD08	Unknown	ALP
UME_081104_P16_WD09	Unknown	ALP
UME_081104_P16_WD10	CEU	CEU
UME_081104_P16_WD11	Rus_Bal	Rus_Bal
UME_081104_P16_WD12	Rus_Bal	Rus_Bal
UME_081104_P16_WE01	NPL	NPL
UME_081104_P16_WE02	Unknown	ALP
UME_081104_P16_WE03	Rus_Bal	Rus_Bal
UME_081104_P16_WE04	Unknown	ALP
UME_081104_P16_WE05	Unknown	ALP
UME_081104_P16_WE06	Rus_Bal	Rus_Bal
UME_081104_P16_WE07	ALP	ALP
UME_081104_P16_WE08	CEU	CEU
UME_081104_P16_WE10	Unknown	ALP
UME_081104_P16_WE11	ALP	ALP
UME_081104_P16_WE12	CSE	CSE
UME_081104_P16_WF01	CSE	CSE
UME_081104_P16_WF02	Rus_Bal	Rus_Bal
UME_081104_P16_WF03	Unknown	ROM
UME_081104_P16_WF04	CEU	CEU
UME_081104_P16_WF05	Rus_Bal	Rus_Bal
UME_081104_P16_WF06	ALP	CEU
UME_081104_P16_WF07	Rus_Bal	Rus_Bal
UME_081104_P16_WF08	Unknown	ALP
UME_081104_P16_WF09	Rus_Bal	Rus_Bal
UME_081104_P16_WF10	Rus_Bal	Rus_Bal
UME_081104_P16_WF11	CEU	CEU
UME_081104_P16_WF12	Unknown	CEU
UME_081104_P16_WG01	Rus_Bal	Rus_Bal
UME_081104_P16_WG07	Unknown	ALP
UME_081104_P16_WG08	CSE	CSE
UME_081104_P16_WG09	Unknown	Rus_Bal
UME_081104_P16_WG10	ALP	ALP
UME_081104_P16_WG11	Rus_Bal	Rus_Bal
UME_081104_P16_WG12	Unknown	ALP
UME_081104_P16_WH01	CEU	CEU
UME_081104_P16_WH02	CEU	CEU
UME_081104_P16_WH03	CEU	CEU
UME_081104_P16_WH04	Rus_Bal	Rus_Bal
UME_081104_P16_WH05	Rus_Bal	Rus_Bal
UME_081104_P16_WH06	Unknown	CSE
UME_081104_P16_WH07	ALP	ALP
UME_081104_P16_WH08	Unknown	ALP
UME_081104_P16_WH09	Rus_Bal	Rus_Bal
UME_081104_P16_WH10	CEU	CEU
UME_081104_P16_WH11	Rus_Bal	Rus_Bal
UME_081104_P16_WH12	CSE	CSE
UME_081104_P17_WA01	Unknown	CEU
UME_081104_P17_WA02	CEU	CEU
UME_081104_P17_WA03	Unknown	CSE
UME_081104_P17_WA04	Rus_Bal	Rus_Bal
UME_081104_P17_WA05	CEU	CEU
UME_081104_P17_WA06	Unknown	ALP
UME_081104_P17_WA07	Unknown	ALP
UME_081104_P17_WA08	CSE	CSE
UME_081104_P17_WA09	CEU	CEU
UME_081104_P17_WA10	Rus_Bal	Rus_Bal
UME_081104_P17_WA11	ROM	ROM
UME_081104_P17_WA12	Rus_Bal	Rus_Bal
UME_081104_P17_WB01	Rus_Bal	Rus_Bal
UME_081104_P17_WB02	CEU	CEU
UME_081104_P17_WB03	Rus_Bal	Rus_Bal
UME_081104_P17_WB04	Unknown	ALP
UME_081104_P17_WB05	Rus_Bal	Rus_Bal
UME_081104_P17_WB06	CSE	CSE
UME_081104_P17_WB07	Unknown	ALP
UME_081104_P17_WB08	Rus_Bal	Rus_Bal
UME_081104_P17_WB09	Unknown	ALP
UME_081104_P17_WB10	Unknown	CEU
UME_081104_P17_WB11	CEU	CEU
UME_081104_P17_WC01	Rus_Bal	Rus_Bal
UME_081104_P17_WC02	Unknown	ALP
UME_081104_P17_WC03	Unknown	ALP
UME_081104_P17_WC04	Unknown	ALP
UME_081104_P17_WC05	Rus_Bal	Rus_Bal
UME_081104_P17_WC06	Rus_Bal	Rus_Bal
UME_081104_P17_WC07	Rus_Bal	Rus_Bal
UME_081104_P17_WC08	Rus_Bal	Rus_Bal
UME_081104_P17_WC09	Unknown	ALP
UME_081104_P17_WC10	CEU	CEU
UME_081104_P17_WC11	CEU	CEU
UME_081104_P17_WC12	CEU	CEU
UME_081104_P17_WD01	CEU	CEU
UME_081104_P17_WD02	Unknown	CSE
UME_081104_P17_WD03	CSE	CSE
UME_081104_P17_WD04	Unknown	ALP
UME_081104_P17_WD05	Unknown	ALP
UME_081104_P17_WD06	CEU	CEU
UME_081104_P17_WD07	Unknown	ALP
UME_081104_P17_WD08	Unknown	CSE
UME_081104_P17_WD09	CSE	CSE
UME_081104_P17_WD10	Unknown	ALP
UME_081104_P17_WD11	Unknown	CSE
UME_081104_P17_WD12	CSE	CSE
UME_081104_P17_WE01	Unknown	ALP
UME_081104_P17_WE02	Rus_Bal	Rus_Bal
UME_081104_P17_WE03	Unknown	CSE
UME_081104_P17_WE04	Unknown	CSE
UME_081104_P17_WE05	CSE	CSE
UME_081104_P17_WE06	Unknown	CSE
UME_081104_P17_WE07	Unknown	CSE
UME_081104_P17_WE08	CEU	CEU
UME_081104_P17_WE09	Unknown	CSE
UME_081104_P17_WE10	Unknown	ALP
UME_081104_P17_WE11	Rus_Bal	Rus_Bal
UME_081104_P17_WE12	Unknown	CSE
UME_081104_P17_WF01	Unknown	Rus_Bal
UME_081104_P17_WF02	Unknown	CSE
UME_081104_P17_WF03	ALP	ALP
UME_081104_P17_WF04	Unknown	CSE
UME_081104_P17_WF05	Unknown	ALP
UME_081104_P17_WF06	Rus_Bal	Rus_Bal
UME_081104_P17_WF07	Rus_Bal	Rus_Bal
UME_081104_P17_WF08	Unknown	CSE
UME_081104_P17_WF09	Unknown	CSE
UME_081104_P17_WF11	Unknown	ALP
UME_081104_P17_WF12	Rus_Bal	CEU
UME_081104_P17_WG01	Unknown	CSE
UME_081104_P17_WG02	CSE	CSE
UME_081104_P17_WG03	Unknown	NFE
UME_081104_P17_WG04	CSE	CSE
UME_081104_P17_WG05	Unknown	CSE
UME_081104_P17_WG06	CSE	CSE
UME_081104_P17_WG07	Unknown	ALP
UME_081104_P17_WG08	CSE	CSE
UME_081104_P17_WH05	ROM	ROM
UME_081104_P19_WG11	Unknown	NFE
UME_081104_P20_WA11	Unknown	NFE
UME_081104_P20_WA12	NFE	NFE
UME_081104_P20_WB08	Unknown	NFE
UME_081104_P20_WB09	Unknown	NFE
UME_081104_P20_WB10	NFE	NFE
UME_081104_P20_WB11	CSE	CSE
UME_081104_P20_WB12	NFE	NFE
UME_081104_P20_WC09	NFE	NFE
UME_081104_P20_WC10	Unknown	NFE
UME_081104_P20_WC11	Unknown	NFE
UME_081104_P20_WC12	Unknown	NFE
UME_081104_P20_WD09	NFE	NFE
UME_081104_P20_WD10	NFE	NFE
UME_081104_P20_WD11	NFE	NFE
UME_081104_P20_WD12	Unknown	NFE
UME_081104_P20_WE10	Unknown	NFE
UME_081104_P20_WE11	Unknown	NFE
UME_081104_P20_WF09	Unknown	NFE
UME_081104_P20_WF10	Unknown	NFE
UME_081104_P20_WF11	NFE	NFE
UME_081104_P20_WG09	Unknown	NFE
UME_081104_P20_WG10	NFE	NFE
UME_081104_P20_WG11	Unknown	NFE
UME_081104_P20_WH09	NFE	NFE
UME_081104_P20_WH10	CSE	CSE
UME_081104_P20_WH11	Unknown	NFE
UME_081104_P22_WD04	NFE	NFE
UME_081104_P22_WH02	Unknown	NFE
UME_081104_P23_WB09	Unknown	NFE
UME_081104_P24_WA04	CSE	NFE
UME_081104_P24_WA06	Unknown	NFE
UME_081104_P24_WA07	CSE	CSE
UME_081104_P24_WA08	Unknown	CSE
UME_081104_P24_WA09	Unknown	NFE
UME_081104_P24_WA10	NFE	NFE
UME_081104_P24_WA11	NFE	NFE
UME_081104_P24_WA12	Unknown	NFE
UME_081104_P24_WB06	NFE	NFE
UME_081104_P24_WB07	NFE	NFE
UME_081104_P24_WB08	CSE	NFE
UME_081104_P24_WB09	NFE	NFE
UME_081104_P24_WB10	NFE	NFE
UME_081104_P24_WB11	Unknown	CSE
UME_081104_P24_WB12	NFE	NFE
UME_081104_P24_WC03	Unknown	NFE
UME_081104_P24_WC05	Unknown	NFE
UME_081104_P24_WC06	NFE	NFE
UME_081104_P24_WC07	Unknown	NFE
UME_081104_P24_WC08	NFE	NFE
UME_081104_P24_WC09	Unknown	CSE
UME_081104_P24_WC10	NFE	NFE
UME_081104_P24_WC12	NFE	NFE
UME_081104_P24_WD03	NFE	NFE
UME_081104_P24_WD05	Unknown	NFE
UME_081104_P24_WD06	NFE	NFE
UME_081104_P24_WD07	Unknown	CSE
UME_081104_P24_WD08	CSE	NFE
UME_081104_P24_WD09	NFE	NFE
UME_081104_P24_WD10	CSE	NFE
UME_081104_P24_WD11	Unknown	NFE
UME_081104_P24_WD12	NFE	CSE
UME_081104_P24_WE03	CSE	CSE
UME_081104_P24_WE05	NFE	NFE
UME_081104_P24_WE06	NFE	NFE
UME_081104_P24_WE07	Unknown	NFE
UME_081104_P24_WE08	NFE	NFE
UME_081104_P24_WE09	NFE	NFE
UME_081104_P24_WE10	NFE	NFE
UME_081104_P24_WE11	Unknown	ALP
UME_081104_P24_WE12	CSE	CSE
UME_081104_P24_WF03	Unknown	CSE
UME_081104_P24_WF05	Unknown	NFE
[truncated: 3,059 more rows]

## Sheet: Table S2
Table S2 summary of number of samples of which the origin is known and unkown
Subpopulation of Picea abies used for GWAS	Know origin	Unknown origin
ALP	159	966
CSE	1177	394
CEU	441	67
NFE	460	581
NPL	106	91
ROM	100	24
RUS_Bal	336	154
Total	2779	2277
The seven subpopulations were Alpine (ALP), Central and Southern Sweden (CSE), central Europe (CEU), Fennoscandia (Northern Sweden, Finland and Norway) (NFE), Northern Poland (NPL), Carpathian (ROM, red), and Russia Baltic (Rus-Bal).

## Sheet: Table S3
Table S3 Heritabilities or repeatabilities of different traits in three common gardens, two full-sib progeny plantations used for validation, and two half-sib field plantations including frost damage traits used for GWAS.
Type of site	Site	Material	Trait	Age of measurement	Type of heritablity	Number of clones or parents (Families)	p/h2Value	SE	No. of gentoyped individuals
Common garden	Brunsberg, centrel Sweden	Clones	Wood stiffness (WS)	30	Repeatablity (p)	424	0.5808	0.0302	331
Common garden	Brunsberg, centrel Sweden	Clones	microfibril angle (MFA)	30	Repeatablity (p)	424	0.4357	0.0362	331
Common garden	Brunsberg, centrel Sweden	Clones	Wood density (WD)	30	Repeatablity (p)	424	0.5662	0.0308	331
Common garden	Savar, northern Sweden	Clones	Budburst stage (BB)	24	Repeatablity (p)	1060	0.8129	0.0093	972
Common garden	Savar, northern Sweden	Clones	Wood stiffness (WS)	24	Repeatablity (p)	1060	0.5257	0.0201	972
Common garden	Savar, northern Sweden	Clones	Microfibril angle (MFA)	24	Repeatablity (p)	1060	0.467	0.0213	972
Common garden	Savar, northern Sweden	Clones	Wood density (WD)	24	Repeatablity (p)	2898	0.5975	0.0182	972
Common garden	Ekebo, southern Sweden	Clones	Wood stiffness (WS)	32	Repeatablity (p)	2898	0.466	0.013	2825
Common garden	Ekebo, southern Sweden	Clones	Microfibril angle (MFA)	32	Repeatablity (p)	2898	0.3554	0.0141	2825
Common garden	Ekebo, southern Sweden	Clones	Wood density (WD)	32	Repeatablity (p)	2898	0.4457	0.0134	2825
Field plantation	Two northern Swedish Sites*	Full-sib progeny seedlings	Tree height (Height)	17	Narrow-sense heritability (h2)	55 (128)	0.13	0.04	1370
Field plantation	Two northern Swedish Sites*	Full-sib progeny seedlings	Wood density (WD)	30	Narrow-sense heritability (h2)	55 (128)	0.41	0.09	1370
Field plantation	Two northern Swedish Sites*	Full-sib progeny seedlings	Microfibril angle (MFA)	30	Narrow-sense heritability (h2)	55 (128)	0.45	0.09	1370
Field plantation	Two northern Swedish Sites*	Full-sib progeny seedlings	Wood stiffness (WS)	30	Narrow-sense heritability (h2)	55 (128)	0.44	0.09	1370
Field plantation	Two northern Swedish Sites*	Full-sib progeny seedlings	Budburst stage (BB)	31	Narrow-sense heritability (h2)	55 (128)	0.5468	0.1027	1067
Field plantation	F1215, southern Swedish Site	Half-sib progeny Seedlings	Frost damage (FD)	7	Narrow-sense heritability (h2)	733	0.3982	0.0782	601
Field plantation	F1215, southern Swedish Site	Half-sib progeny seedlings	Diameter at breast height (DBH)	13	Narrow-sense heritability (h2)	733	0.3291	0.0362	601
Field plantation	F1215, southern Swedish Site	Half-sib progeny seedlings	Tree height (Height)	7	Narrow-sense heritability (h2)	733	0.3464	0.0364	601
Field plantation	F1150, southern Swedish Site	Half-sib progeny seedlings	Frost damage (FD)	6	Narrow-sense heritability (h2)	1389	0.3114	0.0639	1151
Field plantation	F1150, southern Swedish Site	Half-sib progeny seedlings	Diameter at breast height (DBH)	12	Narrow-sense heritability (h2)	1389	0.2181	0.0327	1151
Field plantation	F1150, southern Swedish Site	Half-sib progeny seedlings	Tree height (Height)	6	Narrow-sense heritability (h2)	1389	0.28	0.032	1151
* represents that the data has been diposited in doi:10.5061/dryad.pk0p2nghn

## Sheet: Table S4
Table S4 Pairwise Fst index estimates among seven P. abies genetic clusters defined by principal component analysis (PCA).
	ALP	CEU	NFE	Rus	NPL	ROM	CSE
ALP		0.0047757	0.025764	0.013987	0.011539	0.015295	0.017565
CEU			0.022089	0.0079828	0.0049332	0.0065082	0.01373
NFE				0.010562	0.015521	0.022023	0.0076545
Rus					0.0014791	0.0053281	0.004438
NPL						0.004151	0.0073328
ROM							0.012495
CSE
Abbreviations: Picea abies: ALP: Alpine; CEU: Central Europe; NFE: Fennoscandian; Rus_Bal: Russian-Baltic; NPL: Northern Poland, ROM: Carpathian; CSE: Central and Southern Sweden.

## Sheet: Table S5
Table S5a Genetic correlations among frost damage (FD), tree height (Height) at ages six, and diameter at brest height (DBH) at age 12 for a half-sib field plantation F1150 in southern Sweden
	Tree height at age 6	Diameter at breast height at age 12
Frost damage at age 6	-0.84 (0.05)	-0.76 (0.06)
Tree height at age 6		0.93 (0.01)
Diameter at breast height at age 12
the value in parentthesis is the standard error
Table S5b Genetic correlations among frost damage (FD) at tree age seven, tree height (Height) at age seven, and diameter at breast height (DBH) at age 13 for half-sib field plantation F1215 in southern Sweden
	Tree height at age 7	Diameter at breast height at age 13
Frost damage at age 7	-0.57 (0.06)	-0.54 (0.07)
Tree height at age 7		0.92 (0.02)
Diameter at breast height at age 13
Table S5c Genetic correlations among budburst stage (BB) at tree age 31, tree height (Height) at age 17, wood density (WD), microfibril angle (MFA), wood stiffness (WS) at age 30 for two full-sib progeny field plantations in northern Swedn
	Budburst stage at age 31	Tree Height at age 17	Wood density at age 30	Microfibril angle at age 30	Wood stiffness at age 30
Column1	Column2	Column3	Column4	Column5	Column6
Budburst stage at age 31		-0.18 (0.2)	-0.17 (0.17)	0.13 (0.17)	0.21 (0.16)
Tree height at age 17			0.80 (0.05)	0.05 (0.15)	0.03 (0.20)
Wood density at age 30				-0.38 (0.16)	-0.92 (0.03)
Microfibril angle at age 30					0.73 (0.09)
Wood stiffness at age 30

## Sheet: Table S6
Table S6 Comprehensive summary of those associated SNPs located within contigs with trait associations in Norway spruce for testing two growth traits, budburst stage (BB), frost damage (FD), and wood quality traits and cross validation of those significant SNPs using data from two full-sib plantations.
Order	Trait	Population	Method	SNP position	Contigs	No. PCs	P-value	Adjusted P-value	MAF	Nobs	Effect size	Effect size_whole	Allele	PVE (%)a	PVE(%)b	SNP feature	P-value*	Effect size*	SE*	MAF*
1	Budburst stage (BB)	ALP	CMLM	MA_12842_2490	MA_12842	0/2	9.14e-31	1.23e-25	0.16	1010	0.8	0.671046	C/G	16.9915	6.7044	missense	4.43219e-07	0.454992	0.0901082	0.0779985
2	Budburst stage (BB)	ALP	CMLM	MA_12842_2389	MA_12842	0/2	2.14e-30	1.44e-25	0.16	1010	0.81	0.675801	T/A	16.7635	6.64111	synonymous	7.50535e-07	0.434999	0.0879176	0.0787344
3	Budburst stage (BB)	ALP	CMLM	MA_12842_2476	MA_12842	0/2	1.41e-29	6.32e-25	0.17	1010	0.76	0.542788	C/G	16.3887	5.77914	synonymous	5.67475e-07	0.442786	0.0885223	0.0798381
4	Budburst stage (BB)	ALP	CMLM	MA_63888_14494	MA_63888	0/2	5.79e-23	1.95e-18	0.19	1010	0.64	0.442276	A/C	11.8258	3.5445	missense	0.00216374	0.332158	0.108308	0.0375276
5	Budburst stage (BB)	ALP	CMLM	MA_63888_14499	MA_63888	0/2	8.61e-23	2.32e-18	0.2	1010	0.64	0.44065	G/C	11.7417	3.51912	missense	0.00202349	0.328342	0.106371	0.0382634
6	Budburst stage (BB)	ALP	CMLM	MA_29357_4423	MA_29357	0/2	1.11e-18	2.49e-14	0.25	1010	0.53	0.403342	T/C	9.94234	3.729	missense	0.00132897	0.2566	0.0799465	0.0695364
7	Budburst stage (BB)	ALP	CMLM	MA_10117117_4107	MA_10117117	0/2	2.46e-11	4.74e-07	0.32	1010	-0.36	-0.223383	T/C	4.99231	2.04364	upstream	0.00053728	-0.177862	0.0513838	0.771523
8	Budburst stage (BB)	ALP	CMLM	MA_876922_3616	MA_876922	0/2	2.92e-11	4.92e-07	0.34	1010	0.37	0.230312	A/G	5.42229	2.17574	upstream	0.0993379	0.0736752	0.0447039	0.369757
9	Budburst stage (BB)	ALP	CMLM	MA_12842_2621	MA_12842	0/2	1.5e-08	0.000223939	0.49	1010	-0.29	-0.163738	T/C	3.94695	1.16335	missense	0.000485486	-0.15676	0.0449343	0.533481
10	Budburst stage (BB)	ALP	CMLM	MA_106297_6413	MA_106297	0/2	1.28e-07	0.00172093	0.44	1010	0.27	0.156382	A/G	3.97521	1.16417	missense	0.223327	-0.0601327	0.049381	0.218543
11	Budburst stage (BB)	ALP	CMLM	MA_106297_6469	MA_106297	0/2	6.68e-07	0.00816972	0.44	1010	0.25	0.145467	T/C	3.76717	1.03744	missense	0.357972	-0.0451094	0.0490727	0.2156
12	Budburst stage (BB)	ALP	CMLM	MA_63888_14516	MA_63888	0/2	1.9e-06	0.021321	0.46	1010	0.24	0.129722	G/C	2.58406	0.784978	missense	0.313409	0.0489179	0.0485251	0.306475
13	Budburst stage (BB)	CEU	CMLM	MA_12842_2476	MA_12842	0/2	2.95e-12	2e-07	0.07	329	1.21	0.542788	C/G	11.8269	5.77914	synonymous	5.67475e-07	0.442786	0.0885223	0.0798381
14	Budburst stage (BB)	CEU	CMLM	MA_12842_2389	MA_12842	0/2	4.46e-12	2e-07	0.06	329	1.33	0.675801	T/A	11.7069	6.64111	synonymous	7.50535e-07	0.434999	0.0879176	0.0787344
15	Budburst stage (BB)	CEU	CMLM	MA_12842_2490	MA_12842	0/2	4.46e-12	2e-07	0.06	329	1.33	0.671046	C/G	11.7069	6.7044	missense	4.43219e-07	0.454992	0.0901082	0.0779985
16	Budburst stage (BB)	CEU	CMLM	MA_798143_7416	MA_798143	2	9.97e-07	0.0335336	0.05	329	1.02	0.107319	T/C	6.83386	0.244208	upstream	0.81292	-0.0254565	0.107565	0.0371597
17	Budburst stage (BB)	CEU	CMLM	MA_798143_375	MA_798143	2	1.75e-06	0.0471839	0.04	329	1.03	0.143078	A/G	7.77327	0.321138	upstream	0.686391	-0.043776	0.108421	0.0367918
18	Budburst stage (BB)	CSE	CMLM	MA_12842_2490	MA_12842	0/2	6.79e-11	6.38e-06	0.07	1501	0.47	0.671046	C/G	2.89785	6.7044	missense	4.43219e-07	0.454992	0.0901082	0.0779985
19	Budburst stage (BB)	CSE	CMLM	MA_12842_2389	MA_12842	0/2	9.49e-11	6.38e-06	0.07	1501	0.47	0.675801	T/A	2.84315	6.64111	synonymous	7.50535e-07	0.434999	0.0879176	0.0787344
20	Budburst stage (BB)	CSE	CMLM	MA_29357_4423	MA_29357	0/2	6.4e-09	0.000287163	0.16	1501	0.3	0.403342	T/C	2.25856	3.729	missense	0.00132897	0.2566	0.0799465	0.0695364
21	Budburst stage (BB)	CSE	CMLM	MA_12842_2476	MA_12842	0/2	1.78e-07	0.00597398	0.14	1501	0.29	0.542788	C/G	1.98218	5.77914	synonymous	5.67475e-07	0.442786	0.0885223	0.0798381
22	Budburst stage (BB)	NPL	CMLM	MA_12842_2389	MA_12842	0/2	5.02e-08	0.00337833	0.05	170	1.72	0.675801	T/A	22.6022	6.64111	synonymous	7.50535e-07	0.434999	0.0879176	0.0787344
23	Budburst stage (BB)	NPL	CMLM	MA_12842_2490	MA_12842	0/2	5.02e-08	0.00337833	0.05	170	1.72	0.671046	C/G	22.6022	6.7044	missense	4.43219e-07	0.454992	0.0901082	0.0779985
24	Budburst stage (BB)	NPL	CMLM	MA_12842_2476	MA_12842	0/2	7.16e-07	0.0321223	0.05	170	1.47	0.542788	C/G	18.8049	5.77914	synonymous	5.67475e-07	0.442786	0.0885223	0.0798381
25	Budburst stage (BB)	Whole	CMLM	MA_12842_2490	MA_12842	0/3	1.06e-60	1.43e-55	0.09	4108	0.67	0.671046	C/G	6.7044	6.7044	missense	4.43219e-07	0.454992	0.0901082	0.0779985
26	Budburst stage (BB)	Whole	CMLM	MA_12842_2389	MA_12842	0/3	3.66e-60	2.46e-55	0.09	4108	0.68	0.675801	T/A	6.64111	6.64111	synonymous	7.50535e-07	0.434999	0.0879176	0.0787344
27	Budburst stage (BB)	Whole	CMLM	MA_12842_2476	MA_12842	0/3	2.45e-51	1.1e-46	0.12	4108	0.54	0.542788	C/G	5.77914	5.77914	synonymous	5.67475e-07	0.442786	0.0885223	0.0798381
28	Budburst stage (BB)	Whole	CMLM	MA_29357_4423	MA_29357	0/3	3.28e-35	1.1e-30	0.15	4108	0.4	0.403342	T/C	3.729	3.729	missense	0.00132897	0.2566	0.0799465	0.0695364
29	Budburst stage (BB)	Whole	CMLM	MA_63888_14494	MA_63888	0/3	2.65e-34	7.13e-30	0.12	4108	0.44	0.442276	A/C	3.5445	3.5445	missense	0.00216374	0.332158	0.108308	0.0375276
30	Budburst stage (BB)	Whole	CMLM	MA_63888_14499	MA_63888	0/3	4.19e-34	9.39e-30	0.12	4108	0.44	0.44065	G/C	3.51912	3.51912	missense	0.00202349	0.328342	0.106371	0.0382634
31	Budburst stage (BB)	Whole	CMLM	MA_876922_3616	MA_876922	0/3	2.64e-20	5.07e-16	0.36	4108	0.23	0.230312	A/G	2.17574	2.17574	upstream	0.0993379	0.0736752	0.0447039	0.369757
32	Budburst stage (BB)	Whole	CMLM	MA_10117117_4107	MA_10117117	0/3	6.96e-19	1.17e-14	0.31	4108	-0.22	-0.223383	T/C	2.04364	2.04364	upstream	0.00053728	-0.177862	0.0513838	0.771523
33	Budburst stage (BB)	Whole	CMLM	MA_12842_2621	MA_12842	0/3	6.8e-12	1.02e-07	0.49	4108	-0.16	-0.163738	T/C	1.16335	1.16335	missense	0.000485486	-0.15676	0.0449343	0.533481
34	Budburst stage (BB)	Whole	CMLM	MA_10117117_4123	MA_10117117	0/3	3.03e-11	4.07e-07	0.35	4108	-0.16	-0.163202	G/A	1.19871	1.19871	upstream	0.0168064	-0.109733	0.0458959	0.361295
35	Budburst stage (BB)	Whole	CMLM	MA_876922_3703	MA_876922	0/3	1.64e-10	2.01e-06	0.39	4108	-0.15	-0.154157	C/T	1.05635	1.05635	upstream	0.126831	-0.0664809	0.0435449	0.395511
36	Budburst stage (BB)	Whole	CMLM	MA_106297_6413	MA_106297	0/3	9.62e-10	1.08e-05	0.31	4108	0.16	0.156382	A/G	1.16417	1.16417	missense	0.223327	-0.0601327	0.049381	0.218543
37	Budburst stage (BB)	Whole	CMLM	MA_106297_6469	MA_106297	0/3	9.49e-09	9.83e-05	0.32	4108	0.15	0.145467	T/C	1.03744	1.03744	missense	0.357972	-0.0451094	0.0490727	0.2156
38	Budburst stage (BB)	Whole	CMLM	MA_63888_14516	MA_63888	0/3	4.54e-08	0.000436035	0.46	4108	0.13	0.129722	G/C	0.784978	0.784978	missense	0.313409	0.0489179	0.0485251	0.306475
39	Budburst stage (BB)	Whole	CMLM	MA_10430403_6537	MA_10430403	0/3	1.62e-06	0.0144965	0.04	4108	-0.29	-0.292758	T/A	0.678008	0.678008	downstream	0.859673	0.076675	0.433706	0.00183959
40	Budburst stage (BB)	Whole	CMLM	MA_29357_4328	MA_29357	0/3	1.75e-06	0.0146837	0.32	4108	-0.12	-0.121094	C/T	0.684454	0.684454	synonymous	0.0964085	-0.0696663	0.041904	0.396247
41	Budburst stage (BB)	ALP	BLINK	MA_12842_2490	MA_12842	0/1	2.69e-39	3.62e-34	0.16	1010	0.8	0.671046	C/G	16.9915	6.7044	missense	4.43219e-07	0.454992	0.0901082	0.0779985
42	Budburst stage (BB)	CEU	BLINK	MA_12842_2476	MA_12842	0	4.41e-19	5.94e-14	0.07	329	1.21	0.542788	C/G	11.8269	5.77914	synonymous	5.67475e-07	0.442786	0.0885223	0.0798381
43	Budburst stage (BB)	CEU	BLINK	MA_10427187_18848	MA_10427187	0	2.48e-07	0.0166737	0.09	329	0.63	0.0895293	G/C	7.87002	0.314289	upstream	0.212087	0.203011	0.162689	0.0121413
44	Budburst stage (BB)	CSE	BLINK	MA_12842_2490	MA_12842	0	5.92e-13	7.96e-08	0.07	1501	0.47	0.671046	C/G	2.89785	6.7044	missense	4.43219e-07	0.454992	0.0901082	0.0779985
45	Budburst stage (BB)	CSE	BLINK	MA_29081_5066	MA_29081	0	5.47e-08	0.00368208	0.04	1501	-0.44	-0.149397	C/T	1.61454	0.36867	upstream	0.441508	-0.0896892	0.116532	0.0367918
46	Budburst stage (BB)	NFE	BLINK	MA_10426894_3576	MA_10426894	0/1	1.2e-08	0.00161455	0.46	832	-0.11	-0.0201148	T/C	1.77961	0.171322	upstream	0.0421956	-0.0847189	0.0417009	0.397719
47	Budburst stage (BB)	NFE	BLINK	MA_19639_30264	MA_19639	0/1	5.95e-08	0.00400655	0.28	832	-0.13	-0.0306562	T/C	2.03297	0.184156	missense	0.956531	0.00286076	0.0524843	0.732892
48	Budburst stage (BB)	NFE	BLINK	MA_12842_2389	MA_12842	0/1	1.58e-07	0.0071082	0.07	832	0.3	0.675801	T/A	2.52662	6.64111	synonymous	7.50535e-07	0.434999	0.0879176	0.0787344
49	Budburst stage (BB)	NFE	BLINK	MA_19843_35554	MA_19843	0/1	2.65e-07	0.00892692	0.4	832	0.13	0.0386629	A/C	2.69492	0.244941	downstream	0.388311	-0.0382018	0.0442824	0.479397
50	Budburst stage (BB)	NFE	BLINK	MA_9857100_676	MA_9857100	0	1.01e-06	0.0251096	0.43	832	0.1	0.000212761	A/G	1.99312	0.131256	upstream	0.989479	0.000624468	0.0473544	0.503311
51	Budburst stage (BB)	NFE	BLINK	MA_102821_6808	MA_102821	0/1	1.12e-06	0.0251096	0.19	832	0.15	0.0832632	G/A	2.16638	0.385145	upstream	0.802155	0.01514	0.0604246	0.118102
52	Budburst stage (BB)	NPL	BLINK	MA_12842_2389	MA_12842	0/1	1.07e-11	1.45e-06	0.05	170	1.72	0.675801	T/A	22.6022	6.64111	synonymous	7.50535e-07	0.434999	0.0879176	0.0787344
53	Budburst stage (BB)	Whole	BLINK	MA_12842_2476	MA_12842	0	3.16e-25	4.25e-20	0.12	4108	0.54	0.542788	C/G	5.77914	5.77914	synonymous	5.67475e-07	0.442786	0.0885223	0.0798381
54	Budburst stage (BB)	Whole	BLINK	MA_29357_4423	MA_29357	0	1.94e-14	1.31e-09	0.15	4108	0.4	0.403342	T/C	3.729	3.729	missense	0.00132897	0.2566	0.0799465	0.0695364
55	Budburst stage (BB)	Whole	BLINK	MA_9964484_611	MA_9964484	0	2.61e-11	1.17e-06	0.06	4108	0.18	0.18259	C/A	0.627428	0.627428	synonymous	0.744172	-0.045084	0.138153	0.0467255
56	Budburst stage (BB)	Whole	BLINK	MA_10434579_3654	MA_10434579	0	9.42e-11	3.17e-06	0.44	4108	0.07	0.0694887	G/A	0.326542	0.326542	upstream	0.599832	0.0228549	0.043563	0.611111
57	Budburst stage (BB)	Whole	BLINK	MA_10433766_489	MA_10433766	0	1.27e-09	3.41e-05	0.04	4108	-0.25	-0.24542	T/C	0.742001	0.742001	upstream	NA	0	NA	0
58	Budburst stage (BB)	Whole	BLINK	MA_77821_10373	MA_77821	0	2.4e-09	5.37e-05	0.15	4108	0.08	0.0752308	C/A	0.306039	0.306039	synonymous	0.321489	-0.0468094	0.0472153	0.325607
59	Budburst stage (BB)	Whole	BLINK	MA_10427927_2233	MA_10427927	0	1.11e-08	0.000212641	0.1	4108	0.15	0.145515	C/T	0.555623	0.555623	synonymous	0.188962	0.0859406	0.0654209	0.118837
60	Budburst stage (BB)	Whole	BLINK	MA_10426882_15768	MA_10426882	0	3.29e-08	0.000554193	0.04	4108	-0.22	-0.218514	G/A	0.461657	0.461657	downstream	0.747689	-0.071333	0.221745	0.00809419
61	Budburst stage (BB)	Whole	BLINK	MA_10100176_681	MA_10100176	0	6.01e-08	0.000898628	0.09	4108	0.04	0.03654	A/T	0.217768	0.217768	missense	0.681625	0.0300289	0.0731971	0.0783664
62	Budburst stage (BB)	Whole	BLINK	MA_405774_1393	MA_405774	0	1.01e-07	0.00136369	0.23	4108	0.11	0.10826	T/G	0.526441	0.526441	downstream	0.906578	-0.00568576	0.0484488	0.267476
63	Budburst stage (BB)	Whole	BLINK	MA_115579_9896	MA_115579	0	2.05e-07	0.00250639	0.13	4108	0.11	0.106957	A/C	0.392161	0.392161	downstream	0.92461	0.00475105	0.0502077	0.243561
64	Budburst stage (BB)	Whole	BLINK	MA_10432719_1312	MA_10432719	0	2.46e-07	0.00276293	0.23	4108	-0.11	-0.108034	C/T	0.457114	0.457114	upstream	0.617839	-0.0249065	0.0499213	0.181015
65	Budburst stage (BB)	Whole	BLINK	MA_10248435_1675	MA_10248435	0	4.45e-07	0.00461259	0.09	4108	0.09	0.0903375	A/T	0.398486	0.398486	missense	0.787924	0.020651	0.0767675	0.0721118
66	Budburst stage (BB)	Whole	BLINK	MA_7494_1582	MA_7494	0	6.66e-07	0.00634171	0.03	4108	0.19	0.194038	A/T	0.366429	0.366429	upstream	0.553074	0.0657727	0.110885	0.0305372
67	Budburst stage (BB)	Whole	BLINK	MA_64156_8166	MA_64156	0	7.07e-07	0.00634171	0.05	4108	-0.21	-0.207425	G/A	0.38127	0.38127	upstream	0.588979	0.320862	0.593841	0.00147167
68	Budburst stage (BB)	Whole	BLINK	MA_10435542_13930	MA_10435542	0	1.26e-06	0.0106171	0.04	4108	0.2	0.204532	G/T	0.423378	0.423378	splice_region	0.490795	0.0463908	0.0673262	0.103385
69	Budburst stage (BB)	Whole	BLINK	MA_200365_1538	MA_200365	0	1.77e-06	0.013993	0.17	4108	0.08	0.0804901	C/T	0.403416	0.403416	upstream	0.597224	-0.0299494	0.0566798	0.155997
70	Budburst stage (BB)	Whole	BLINK	MA_733_2747	MA_733	0	2.04e-06	0.0152321	0.04	4108	-0.22	-0.217227	T/C	0.470736	0.470736	missense	0.756227	-0.0496031	0.159784	0.0150846
71	Budburst stage (BB)	Whole	BLINK	MA_141852_10482	MA_141852	0	2.54e-06	0.0172193	0.13	4108	0.04	0.0354623	G/C	0.21493	0.21493	synonymous	0.659604	-0.0249118	0.0565586	0.160412
72	Budburst stage (BB)	Whole	BLINK	MA_458872_2913	MA_458872	0	2.56e-06	0.0172193	0.14	4108	-0.11	-0.105882	G/A	0.454556	0.454556	synonymous	0.000934172	-0.374726	0.113223	0.0272259
73	Budburst stage (BB)	Whole	BLINK	MA_224722_3307	MA_224722	0	2.7e-06	0.0173377	0.26	4108	-0.06	-0.0594913	A/G	0.29995	0.29995	missense	0.648466	-0.0248557	0.0545207	0.1766
74	Budburst stage (BB)	Whole	BLINK	MA_5530_8656	MA_5530	0	3.21e-06	0.0196317	0.04	4108	-0.16	-0.157965	G/T	0.412199	0.412199	missense	0.789313	-0.202582	0.758158	0.000735835
75	Budburst stage (BB)	Whole	BLINK	MA_105837_4049	MA_105837	0	6.74e-06	0.0394719	0.07	4108	-0.17	-0.169955	G/A	0.517709	0.517709	missense	0.592215	-0.0485005	0.0905485	0.0566593
76	Budburst stage (BB)	Whole	BLINK	MA_6240_28733	MA_6240	0	8.74e-06	0.0490414	0.03	4108	-0.21	-0.208275	C/A	0.4031	0.4031	missense	0.930128	0.0125405	0.14302	0.018028
77	Tree height (Height)	Whole	BLINK	MA_10432234_28084	MA_10432234	0	8.62e-08	0.0116037	0.14	3838	-0.12	-0.115552	T/C	0.483276	0.483276	upstream	0.0281875	2.91751	1.32937	0.119205
78	Tree height (Height)	Whole	BLINK	MA_222324_1075	MA_222324	0	5.01e-07	0.0226161	0.44	3838	0.08	0.0767226	G/A	0.34227	0.34227	upstream	0.993516	-0.00674333	0.82985	0.666299
79	Tree height (Height)	Whole	BLINK	MA_40506_4499	MA_40506	0	5.04e-07	0.0226161	0.03	3838	-0.16	-0.161883	C/T	0.332777	0.332777	intergenic_region	0.000565923	-7.81186	2.26599	0.0371597
80	Diameter at breast height (DBH)	Whole	CMLM	MA_12842_2389	MA_12842	0/3	1.53e-09	0.000156704	0.1	2674	-0.84	-0.840674	T/A	1.51062	1.51062	synonymous
81	Diameter at breast height (DBH)	Whole	CMLM	MA_12842_2490	MA_12842	0/3	2.33e-09	0.000156704	0.1	2674	-0.82	-0.81798	C/G	1.48142	1.48142	missense
82	Diameter at breast height (DBH)	Whole	CMLM	MA_29357_4423	MA_29357	0/3	1.44e-07	0.00647334	0.18	2674	-0.57	-0.572655	T/C	1.14547	1.14547	missense
83	Diameter at breast height (DBH)	Whole	BLINK	MA_692_34946	MA_692	0	5.11e-07	0.0440719	0.04	2674	-0.77	-0.772464	G/T	0.571095	0.571095	upstream
84	Diameter at breast height (DBH)	Whole	BLINK	MA_10428754_23026	MA_10428754	0	6.55e-07	0.0440719	0.04	2674	-0.79	-0.788704	G/A	0.623809	0.623809	splice_region
85	Frost damage (FD)	Whole	CMLM	MA_12842_2490	MA_12842	0/3	3.976e-17	4.38106e-12	0.0868347	1428	0.345101	0.345101	C/G	5.19372	5.19372	missense
86	Frost damage (FD)	Whole	CMLM	MA_12842_2389	MA_12842	0/3	6.5095e-17	4.38106e-12	0.0868347	1428	0.344564	0.344564	T/A	5.11125	5.11125	synonymous
87	Frost damage (FD)	Whole	CMLM	MA_12842_2476	MA_12842	0/3	1.87017e-12	8.39113e-08	0.122549	1428	0.246645	0.246645	C/G	4.01351	4.01351	synonymous
88	Frost damage (FD)	Whole	CMLM	MA_29357_4423	MA_29357	0/3	6.05346e-08	0.00161045	0.169118	1428	0.167708	0.167708	T/C	2.342	2.342	missense
89	Frost damage (FD)	Whole	CMLM	MA_63888_14494	MA_63888	0/3	7.17856e-08	0.00161045	0.129202	1428	0.186165	0.186165	A/C	2.2193	2.2193	missense
90	Frost damage (FD)	Whole	CMLM	MA_63888_14499	MA_63888	0/3	6.95809e-08	0.00161045	0.129552	1428	0.186255	0.186255	G/C	2.22581	2.22581	missense
91	Frost damage (FD)	Whole	BLINK	MA_12842_2490	MA_12842	0/1	1.76057e-22	2.36982e-17	0.0868347	1428	0.345101	0.345101	C/G	5.19372	5.19372	missense
92	Wood density (WS)	ALP	BLINK	MA_45312_8906	MA_45312	0/1	2.71e-07	0.0121622	0.04	1001	0.65	0.0576266	G/A	2.35867	0.0673248	upstream	0.299778	0.0712981	0.0687602	0.126932
93	Wood density (WS)	ALP	BLINK	MA_218924_5577	MA_218924	0	1.47e-06	0.0495166	0.12	1001	0.33	0.141227	C/T	1.54014	0.315753	upstream	0.977477	-0.00173211	0.0613512	0.903606
94	Wood density (WS)	Whole	BLINK	MA_10432659_11851	MA_10432659	1	5.30552e-09	0.00071415	0.1677	4140	-0.22	-0.22	T/C	0.815	0.815	downstream	0.0230631	-0.0985955	0.0433885	0.214496
95	Wood density (WS)	Whole	BLINK	MA_470173_8006	MA_470173	1	1.02722e-06	0.0460897	0.032	4140	-0.33	-0.33	G/A	0.4256	0.4256	downstream	0.655615	0.0473522	0.106177	0.0305372
96	Wood density (WS)	Whole	BLINK	MA_93306_19178	MA_93306	1	2.07243e-07	0.013948	0.0329	4140	-0.42	-0.42	A/T	0.6848	0.6848	missense	0.719576	0.0303662	0.0845793	0.0478293
97	Wood density (WS)	Whole	CMLM	MA_10432659_11851	MA_10432659	0	1.104e-07	0.01486	0.1677	4140	-0.22	-0.22	T/C	0.815	0.815	downstream	0.0230631	-0.0985955	0.0433885	0.214496
98	Wood density (WS)	Whole	CMLM	MA_158214_6897	MA_158214	0	7.4055e-07	0.0332	0.0567	4140	-0.33	-0.33	T/C	0.689	0.689	synonymous	0.82876	-0.0137803	0.0637112	0.0993377
99	Wood density (WS)	Whole	CMLM	MA_93306_19178	MA_93306	0	6.21567e-07	0.0332	0.0329	4140	-0.42	-0.42	A/T	0.6848	0.6848	missense	0.719576	0.0303662	0.0845793	0.0478293
100	Microfibril angle (MFA)	NFE	BLINK	MA_10435921_15593	MA_10435921	0/1	6.32e-07	0.0425613	0.04	821	-0.09	-0.0193889	T/C	2.88367	0.144542	downstream	0.193447	-0.134351	0.103311	0.0382634
101	Microfibril angle (MFA)	NFE	BLINK	MA_10435921_15594	MA_10435921	0/1	6.32e-07	0.0425613	0.04	821	-0.09	-0.0193889	T/C	2.88367	0.144542	downstream	0.193447	-0.134351	0.103311	0.0382634
102	Microfibril angle (MFA)	NFE	CMLM	MA_10435921_15593	MA_10435921	0	7.22e-07	0.0383678	0.04	821	-0.09	-0.0193889	T/C	2.88367	0.144542	downstream	0.193447	-0.134351	0.103311	0.0382634
103	Microfibril angle (MFA)	NFE	CMLM	MA_10435921_15594	MA_10435921	0	7.22e-07	0.0383678	0.04	821	-0.09	-0.0193889	T/C	2.88367	0.144542	downstream	0.193447	-0.134351	0.103311	0.0382634
104	Wood stiffness (WS)	CEU	CMLM	MA_5592_18004	MA_5592	2	2.25e-07	0.0151229	0.05	328	0.74	-0.182397	A/G	6.97181	0.188257	missense	0.390242	-0.0879459	0.10236	0.0213392
105	Wood stiffness (WS)	CEU	CMLM	MA_5592_18009	MA_5592	2	2.25e-07	0.0151229	0.05	328	0.74	-0.188512	T/A	6.97181	0.177134	missense	0.433103	-0.0809528	0.10327	0.0209713
106	Wood stiffness (WS)	CEU	BLINK	MA_5592_18004	MA_5592	0	1.89e-07	0.012719	0.05	328	0.74	-0.182397	A/G	6.97181	0.188257	missense	0.390242	-0.0879459	0.10236	0.0213392
107	Wood stiffness (WS)	CEU	BLINK	MA_5592_18009	MA_5592	0	1.89e-07	0.012719	0.05	328	0.74	-0.188512	T/A	6.97181	0.177134	missense	0.433103	-0.0809528	0.10327	0.0209713
108	Wood stiffness (WS)	Rus_Bal	CMLM	MA_87899_19291	MA_87899	2	4.09e-07	0.0303833	0.03	220	1.25	-0.0102295	A/G	10.46	0.212629	synonymous	0.975828	0.00316802	0.104557	0.0187638
109	Wood stiffness (WS)	Rus_Bal	CMLM	MA_120687_5569	MA_120687	0/2	4.51e-07	0.0303833	0.05	220	1.11	-0.0665731	T/C	12.6303	0.0642515	missense	0.471394	-0.138078	0.191719	0.00919794
110	Wood stiffness (WS)	Rus_Bal	BLINK	MA_87899_19291	MA_87899	0/1	1.32e-08	0.00177681	0.03	220	1.25	-0.0102295	A/G	10.46	0.212629	synonymous	0.975828	0.00316802	0.104557	0.0187638
111	Wood stiffness (WS)	Rus_Bal	BLINK	MA_120687_5569	MA_120687	0/1	7.21e-08	0.00485125	0.05	220	1.11	-0.0665731	T/C	12.6303	0.0642515	missense	0.471394	-0.138078	0.191719	0.00919794
112	Wood stiffness (WS)	Rus_Bal	BLINK	MA_93306_19178	MA_93306	0/1	1.8e-07	0.00809737	0.05	220	0.78	-0.0201994	A/T	9.59871	0.218391	missense	0.719576	0.0303662	0.0845793	0.0478293
*: represents that those values were tested in two full-sib progeny field plantations (F1150 and F1215).
PVE: phenotypic variance explianed; CMLM: compressed mixed linear model; Nobs: Number of observation used in GWAS; MAF: Minor allele frequency; Effect size: effect size estimated in each GWAS population, i.e. could be subpopulation; Effect size_whole: effect size estimated in the whole plus tree population.
PVEa: presents that phenotypic variance explained by each SNP from each subpopualtion or the whole popualtion using by mixed linear model with genomic relationship to control cryptic relationship.
PVEb: presents that phenotypic variance explained by each SNP from the whole popualtion by mixed linear model with genomic relationship to control cryptic relationship.

## Sheet: Table S7
Table S7 Pairwise linkage disequilibrium (LD) r2 values between all SNP markers significant at adjusted FDR value <0.05. Values ≥ 0.2 are highlighted in blue.
Order of SNPs	Order of independent SNPs	SNP position	MA_10100176_681	MA_10117117_4107	MA_10117117_4123	MA_10248435_1675	MA_102821_6808	MA_10426882_15768	MA_10426894_3576	MA_10427187_18848	MA_10427927_2233	MA_10428754_23026	MA_10430403_6537	MA_10432234_28084	MA_10432659_11851	MA_10432719_1312	MA_10433766_489	MA_10434579_3654	MA_10435542_13930	MA_10435921_15593	MA_10435921_15594	MA_105837_4049	MA_106297_6413	MA_106297_6469	MA_115579_9896	MA_120687_5569	MA_12842_2389	MA_12842_2476	MA_12842_2490	MA_12842_2621	MA_141852_10482	MA_158214_6897	MA_19639_30264	MA_19843_35554	MA_200365_1538	MA_218924_5577	MA_222324_1075	MA_224722_3307	MA_29081_5066	MA_29357_4328	MA_29357_4423	MA_40506_4499	MA_405774_1393	MA_45312_8906	MA_458872_2913	MA_470173_8006	MA_5530_8656	MA_5592_18004	MA_5592_18009
1	1	MA_10100176_681
2	2	MA_10117117_4107	2.46167e-05
3	2	MA_10117117_4123	0.00204685	0.233733
4	3	MA_10248435_1675	0.0320554	0.0015518	0.0055325
5	4	MA_102821_6808	0.00398215	0.00013819	0.000487133	0.00403323
6	5	MA_10426882_15768	0.00120841	6.02223e-06	2.85218e-05	0.00168853	0.00100099
7	6	MA_10426894_3576	0.00497752	0.000333708	0.000118076	0.00383057	0.000335331	0.000226721
8	7	MA_10427187_18848	0.000134391	0.00027296	0.000179505	0.00061476	6.18168e-05	5.02719e-05	0.000164246
9	8	MA_10427927_2233	0.00825382	0.00117258	0.00100776	0.0133601	0.00307719	0.00309407	0.000431212	0.000323389
10	9	MA_10428754_23026	0.0131348	0.000875256	0.000563547	0.0113444	0.00501177	0.000459605	0.00603087	7.45135e-05	0.00409081
11	10	MA_10430403_6537	0.000188927	7.20927e-05	6.14639e-05	4.39557e-06	6.7374e-05	0.000310445	0.00103836	3.1594e-05	2.09387e-05	0.000760534
12	11	MA_10432234_28084	0.00313162	0.000515972	7.62213e-07	0.00483996	1.21021e-05	0.000139521	5.18613e-06	8.38629e-07	0.00354066	4.7529e-05	6.44572e-06
13	12	MA_10432659_11851	0.0240741	0.000108888	0.00220085	0.0206093	0.0117444	0.00316628	0.00375584	0.000112242	0.00977171	0.0154135	0.000289223	0.000388896
14	13	MA_10432719_1312	0.00182934	8.26561e-06	0.000653497	0.0047129	0.00275208	0.000600554	0.000181727	0.000102402	0.0013878	0.00435357	0.000911786	0.000310971	0.00554096
15	14	MA_10433766_489	0.00136055	0.000123743	9.68412e-05	0.000472803	0.000491245	6.48643e-06	0.00101614	1.79794e-05	0.000414548	0.00237305	0.011267	2.16678e-07	0.000149268	0.000534174
16	15	MA_10434579_3654	0.0302288	1.85846e-05	0.00118228	0.0189202	0.00875726	0.00201451	0.00268133	0.000108647	0.0101732	0.0144842	0.000150722	0.00543437	0.025678	0.00398994	0.000156733
17	16	MA_10435542_13930	0.000521442	4.29883e-09	0.000872326	0.00176594	0.00257723	0.000455202	0.000270465	1.25489e-06	0.000404354	0.000763799	0.000296306	8.79702e-06	0.00240595	0.000431187	0.000149794	0.00320004
18	17	MA_10435921_15593	0.00380965	0.00116412	0.000803941	0.00110426	0.000114687	0.000613983	0.0013256	0.000108847	4.54077e-05	2.76412e-05	0.000550257	0.00271001	8.62508e-05	0.00166605	0.000829705	0.000179997	1.48231e-05
19	17	MA_10435921_15594	0.00380965	0.00116412	0.000803941	0.00110426	0.000114687	0.000613983	0.0013256	0.000108847	4.54077e-05	2.76412e-05	0.000550257	0.00271001	8.62508e-05	0.00166605	0.000829705	0.000179997	1.48231e-05	0.996391
20	18	MA_105837_4049	0.00233851	0.00143859	0.000365114	0.0015384	0.000406648	0.000145056	0.000154253	7.82949e-06	0.0014	0.000123381	3.1334e-06	0.000417845	0.00296787	1.68556e-05	0.000491824	0.00267228	7.77202e-05	0.000110109	0.000110109
21	19	MA_106297_6413	0.000601249	0.00554886	0.00103147	0.000498659	0.00255039	7.73071e-05	0.000380497	0.000248288	0.00107353	0.00404947	0.000272383	7.73591e-05	0.00674464	2.93694e-05	1.59123e-06	0.00671163	0.000527193	0.00290936	0.00290936	2.2799e-05
22	19	MA_106297_6469	0.000230003	0.00469882	0.00120685	0.000403238	0.00253433	0.000133533	0.000585642	0.000167332	0.00111534	0.00405553	0.000249199	6.2873e-07	0.00646633	3.2877e-05	4.96072e-06	0.00578513	0.000621862	0.0046772	0.0046772	5.54919e-05	0.96687
23	20	MA_115579_9896	0.0242158	0.000170596	0.00130455	0.0126125	0.00102	0.000152898	0.0022741	0.000271718	0.00427695	0.00681692	0.000689693	0.00258389	0.00944567	0.00518973	0.0010463	0.0110822	0.000302268	0.00364362	0.00364362	0.000582579	0.00211175	0.00162869
24	21	MA_120687_5569	0.000920539	0.000413708	0.000106274	5.85455e-05	0.000250948	0.00118896	0.000339682	0.000331675	2.25303e-05	0.000963553	6.66828e-05	0.00012461	0.000604702	0.000279271	2.01341e-05	0.000453741	5.55661e-05	0.000444407	0.000444407	1.37448e-05	0.00168636	0.00141638	0.0010291
25	22	MA_12842_2389	0.000953206	0.165701	0.0419814	0.00131722	0.00243197	0.000422375	0.000411819	0.000301095	9.85806e-05	0.000228921	0.000162658	0.000633159	0.00314797	4.35487e-05	0.00211515	0.00270874	0.000114585	0.000112757	0.000112757	3.66146e-05	0.0981772	0.0943622	0.00119067	0.000714009
26	22	MA_12842_2476	8.75007e-05	0.229712	0.0575966	0.000210376	0.00130427	0.000463104	0.000426835	0.000384922	0.00165339	1.31397e-05	3.1636e-07	5.93665e-07	0.000704406	5.5008e-05	0.00122976	0.00059416	1.48199e-05	6.44727e-05	6.44727e-05	5.57358e-05	0.0526858	0.0499695	0.000207453	0.000888873	0.731294
27	22	MA_12842_2490	0.000934734	0.164955	0.0411745	0.00115261	0.00249899	0.000439253	0.000445337	0.000254288	9.65667e-05	0.000220757	0.000179853	0.000603174	0.00291381	6.7012e-05	0.00218006	0.00265046	0.00014736	0.000125598	0.000125598	3.17863e-05	0.0991398	0.0952563	0.00121795	0.000708518	0.982659	0.736874
28	23	MA_12842_2621	8.63862e-05	0.0522485	0.0309606	1.8577e-07	0.000116645	0.000255634	0.000188908	4.56276e-07	0.000626472	8.83791e-05	1.16828e-07	2.83834e-07	0.000299584	2.05345e-05	3.61623e-06	0.000152	0.000577359	6.72585e-05	6.72585e-05	0.000309662	0.00331848	0.00315128	3.4462e-06	0.000231645	0.0946197	0.127854	0.0946589
29	24	MA_141852_10482	0.0256974	0.00159172	0.00179778	0.0285647	0.00660241	0.000254769	0.00384805	0.000153945	0.0124386	0.0222858	0.000854242	6.50305e-05	0.0406341	0.00267494	0.00280563	0.0311494	0.00244145	0.000707008	0.000707008	0.000687931	0.00722048	0.00755954	0.0162363	0.000332313	0.00238482	0.000441518	0.00228634	2.71251e-05
30	25	MA_158214_6897	0.00608479	0.001077	0.00113264	0.00818772	0.00157231	0.000979249	0.00191005	4.2228e-05	0.00573357	0.00811882	5.04982e-05	2.13251e-05	0.104441	0.00314421	6.55465e-06	0.0148225	0.000130686	4.45872e-05	4.45872e-05	0.000611141	0.00336506	0.00346202	0.00379561	0.00191129	0.00023666	0.000237854	0.000262715	2.02441e-05	0.0154403
31	26	MA_19639_30264	0.0265449	0.0009641	0.00266383	0.0125218	0.00374211	0.00152273	0.00290416	0.000277698	0.00419318	0.00561587	0.000491051	0.000671659	0.0133606	0.00530106	0.00217369	0.018997	0.00252496	0.00365381	0.00365381	0.00143796	0.000390799	8.27263e-05	0.0140265	0.00111588	2.35164e-05	8.77931e-06	1.97602e-05	2.65629e-06	0.0130888	0.00362838
32	27	MA_19843_35554	0.0366227	0.000408627	0.00125014	0.0159927	0.00566481	0.0022176	0.00990624	2.04674e-06	0.00837473	0.0148029	0.00160144	0.00192304	0.0227691	0.00574178	0.00129546	0.031501	0.0026707	0.00432974	0.00432974	0.00449615	0.00281249	0.00177642	0.0153452	2.64619e-05	0.000493279	0.000156779	0.000504498	0.000981723	0.0295664	0.013379	0.0228051
33	28	MA_200365_1538	0.0230401	0.000799092	0.000645964	0.0137611	0.00541748	0.000206266	0.00575907	0.000236711	0.00744593	0.00596281	0.000175421	3.98602e-05	0.0169779	0.00137151	0.000777837	0.0185626	0.00284253	0.000704582	0.000704582	0.00227268	0.00541148	0.00511918	0.0111444	2.54372e-06	0.000714422	7.74326e-05	0.000617016	3.68144e-05	0.0225941	0.00800193	0.0131151	0.0143069
34	29	MA_218924_5577	0.000298454	8.69394e-05	0.000821984	0.000359269	8.97042e-07	5.16751e-05	0.000127541	1.60153e-05	6.07314e-05	0.000583999	0.000730362	0.000225605	2.78179e-05	0.000816609	0.000665256	0.00124876	0.000268005	0.000371289	0.000371289	0.000219829	0.000220904	0.000203761	0.000735253	1.32393e-05	9.38544e-05	1.26194e-05	0.000119845	7.02748e-05	0.000250737	7.51292e-05	0.00151215	0.00202266	0.000366699
35	30	MA_222324_1075	0.0121905	8.91934e-05	0.00203622	0.0029683	0.00319563	0.000129466	0.00146638	0.000108083	0.000255498	0.00600384	0.0036429	0.000101199	0.00868272	0.00607035	0.00035042	0.0109387	0.000424534	0.000114803	0.000114803	1.17399e-05	0.00221931	0.00216766	0.0055179	0.000129268	0.000326965	0.000267812	0.000310218	5.78118e-05	0.00869899	0.00253779	0.00638463	0.0112557	0.00536948	0.00017743
36	31	MA_224722_3307	0.00243397	7.62403e-05	0.000949659	0.00274931	0.00226716	0.00146751	0.00126578	0.000157414	0.00357688	0.00497746	0.000108574	2.88523e-05	0.00252323	0.00056517	0.00229352	0.00222955	0.000953508	0.000214423	0.000214423	0.000768321	0.000766259	0.000893433	0.00367577	0.000440978	0.00129963	0.000947358	0.00123728	0.000200944	0.00673404	0.00140231	0.00189037	0.00765784	0.00350279	0.000263258	0.00329566
37	32	MA_29081_5066	0.0027396	0.000465835	0.000134035	0.00128997	0.00151637	0.000828339	0.000523322	2.96336e-05	0.00229165	0.00310314	0.000790077	0.00164906	0.00514572	0.00185029	0.000334859	0.00957395	0.000201502	0.000135163	0.000135163	0.00125833	0.000803997	0.000766429	0.00127745	1.32059e-06	9.33015e-05	1.41384e-05	0.00012382	2.30651e-05	0.00339605	0.00137116	0.00171766	0.00440446	0.00267305	0.00120645	0.00197552	0.0015944
38	33	MA_29357_4328	0.000297454	0.0550347	0.0118217	1.49406e-05	0.00147001	4.36284e-07	4.19971e-05	1.49593e-05	1.37223e-07	0.000331166	0.000776901	1.11212e-06	5.841e-06	0.000131458	0.00223348	0.000870743	0.000200165	0.000421218	0.000421218	1.63631e-05	0.00712635	0.00734411	0.000630327	0.00015711	0.0273703	0.0398216	0.0272473	4.89336e-05	6.81364e-05	7.61606e-05	0.00208305	2.49861e-05	9.9782e-05	0.00120131	0.000113472	0.000127067	3.73987e-05
39	34	MA_29357_4423	0.00311085	0.0471926	0.0145883	0.000908175	0.00397471	0.00200887	0.000201422	0.000313756	7.40653e-05	0.00250121	0.000316168	2.57034e-07	0.00456188	0.000441646	0.00163612	0.00824162	0.000449069	6.69677e-05	6.69677e-05	0.000413385	0.069995	0.0664719	0.00246061	0.000504752	0.263927	0.180992	0.265612	0.00640159	0.00265097	0.000190154	0.000807041	0.0038907	0.001561	3.7022e-05	0.00270048	0.00189235	0.00178241	0.0755544
40	35	MA_40506_4499	0.00327111	0.000304302	0.0011115	0.00469462	0.00140996	0.000453034	0.000864581	6.94964e-06	0.0010962	0.000890682	0.000348878	1.64538e-05	0.00389154	0.000462717	3.43376e-05	0.0066669	0.000485053	0.000206516	0.000206516	0.000173223	0.000672973	0.00105332	0.00345855	2.64351e-06	0.000392972	4.90352e-07	0.000458549	5.44208e-07	0.00553803	0.00460558	0.000836553	0.00251141	0.00502383	0.000261928	0.000522145	0.00125013	0.000154524	1.94312e-05	0.000274203
41	36	MA_405774_1393	0.000535468	0.000367238	0.00205379	0.00443355	0.00276828	0.000187566	2.35045e-05	4.28826e-06	0.00705332	0.00173494	1.29448e-05	6.00903e-05	0.00508304	0.000219642	6.14241e-05	0.00666946	0.000282535	0.00105272	0.00105272	0.00164144	0.000766657	0.00080895	0.000400922	0.000277529	0.000403059	8.44357e-05	0.000374331	6.58303e-05	0.00690779	0.000354786	1.58028e-05	0.00280309	0.00545965	8.48773e-07	4.41492e-05	0.000711546	0.00101224	0.000378889	0.000262027	0.00175798
42	37	MA_45312_8906	0.00121048	7.8774e-05	0.000349865	0.000553878	0.00232841	0.00064686	0.000915916	6.49377e-06	0.00304636	0.00162245	2.82392e-05	0.000223869	0.00353477	0.00270672	1.86747e-05	0.00382369	0.00126592	0.000101676	0.000101676	9.90222e-07	0.00312099	0.00292777	0.00048558	1.69904e-06	0.00112098	7.90232e-07	0.000980968	2.59753e-05	0.00588842	0.00216856	0.000460079	0.00320439	0.000705336	6.22109e-05	0.00197514	1.63003e-05	0.00311388	6.85981e-05	0.00069459	0.000169739	0.000120753
43	38	MA_458872_2913	0.00668915	0.000432671	0.00292421	0.00362698	0.00231999	0.00163168	0.000187349	0.000981128	0.00300387	0.00808679	0.00110269	0.000140798	0.00711562	0.0036435	0.00457477	0.00903432	0.000612169	0.000872594	0.000872594	0.000480814	1.14352e-05	1.18654e-05	0.00334132	6.92503e-05	0.00021398	0.000112741	0.000199653	0.000207828	0.00708789	0.00371413	0.00387941	0.0090063	0.00299049	0.000795974	0.00667205	0.00284979	0.00267363	0.000172314	3.40128e-07	0.00134991	0.000287459	0.00243541
44	39	MA_470173_8006	0.000708372	3.11262e-06	0.000954965	0.000576896	3.57033e-05	5.40681e-05	8.86586e-05	0.00103098	0.00289748	5.01015e-05	7.27149e-05	1.46499e-05	0.00108839	1.19152e-06	0.00163714	2.79802e-08	1.52955e-05	0.000933794	0.000933794	1.37316e-05	0.00229849	0.00211778	3.98635e-06	0.000961569	0.00126319	0.000142939	0.00129557	0.000398934	0.000336717	0.000270127	3.28593e-05	7.6605e-05	0.0021416	3.76916e-05	2.29946e-07	6.84379e-05	0.000117562	0.000655337	0.000640156	6.29172e-05	7.21483e-05	9.71696e-06	0.000163018
45	40	MA_5530_8656	0.00161484	0.000372257	0.000292715	0.00125851	0.0046323	0.000108254	3.36824e-06	0.000195874	0.00290496	0.00121615	6.82747e-08	0.000913973	0.00563705	0.00129314	0.000202002	0.00361102	0.000955193	8.80738e-05	8.80738e-05	0.00291394	1.7013e-05	1.83631e-06	0.00202365	4.90513e-05	5.25724e-06	3.72397e-05	5.46362e-12	0.000291664	0.00309061	0.00211296	0.000687284	0.00294486	0.00331748	4.76599e-06	0.00190921	0.00189252	0.00551567	0.000342591	0.000360262	0.000137206	0.000730305	0.000850047	0.00312935	6.8874e-06
46	41	MA_5592_18004	1.04124e-05	7.6576e-05	1.35307e-05	0.000143909	7.42592e-05	9.09753e-05	6.56572e-05	7.17758e-07	2.63092e-05	2.66116e-05	2.47827e-05	0.000221152	0.000392608	0.000146227	4.62312e-05	7.30441e-05	5.83423e-05	0.00034041	0.00034041	2.22071e-06	0.000967081	0.000779729	2.61537e-05	6.25776e-07	9.29178e-05	0.000299216	6.66936e-05	0.000172478	3.98185e-05	3.84401e-05	2.64985e-05	4.9831e-05	8.21485e-08	0.000336351	0.000365526	7.67876e-05	0.000236088	0.000172676	6.53557e-05	0.000229955	0.000205139	7.5485e-07	5.45751e-05	2.79964e-05	4.75266e-05
47	41	MA_5592_18009	6.88259e-05	8.37657e-05	2.7302e-06	1.68106e-05	9.35514e-05	3.54847e-05	4.67027e-05	1.22795e-05	2.93139e-07	5.04977e-05	1.27689e-05	0.000157594	0.000377748	0.000209191	8.05091e-05	3.89816e-05	4.18403e-05	0.000322207	0.000322207	4.64105e-07	0.000828308	0.000657284	3.83378e-06	2.53461e-05	2.96295e-05	0.000216984	1.68983e-05	9.98284e-05	0.000121068	1.27164e-05	9.56963e-06	7.03673e-05	4.16992e-07	0.000290099	0.000377167	4.09081e-05	0.000239916	0.000146201	4.00931e-05	0.000475921	0.000107166	1.83391e-05	8.80283e-05	4.54841e-05	5.33669e-05	0.963671
48	42	MA_6240_28733	0.000305503	0.000196802	0.000292393	0.000175514	0.000150343	2.73155e-05	0.000389183	1.61139e-06	5.17105e-06	0.000634477	0.000330715	1.36173e-06	0.000972334	0.000403051	0.00374286	8.55802e-05	0.000198457	0.000290657	0.000290657	4.34995e-05	6.15281e-05	3.62561e-05	0.000130117	4.05217e-07	0.000357808	0.000142476	0.000330628	4.50088e-05	0.000213282	9.39687e-05	0.000212127	0.000919866	3.45677e-05	0.000105462	1.59208e-05	0.000361749	1.22959e-05	8.70455e-07	0.000264909	1.07432e-05	0.000359953	0.000306828	5.30505e-05	3.53272e-06	0.000215988	0.00324577	0.00335771
49	43	MA_63888_14494	0.00529294	0.0571562	0.0299823	0.00132141	0.0032767	0.00235064	8.86553e-05	6.84336e-06	0.00010855	0.00236876	3.22589e-06	0.000203489	0.00377299	0.000474539	0.000685426	0.00846586	0.000182048	8.28797e-05	8.28797e-05	0.00029033	0.0683442	0.0659668	0.00122707	0.000824824	0.259571	0.177931	0.259382	0.0141155	0.0041242	0.00111848	0.00156937	0.00389293	0.00137966	0.000339534	0.00181854	0.00108783	0.00150351	0.0520015	0.612202	0.000258489	0.00096372	0.000379213	8.62251e-07	0.00039606	0.000301815	7.58843e-08	7.33249e-06
50	43	MA_63888_14499	0.0052778	0.0570824	0.0300774	0.001343	0.00318849	0.00232493	9.82859e-05	1.08428e-05	7.38845e-05	0.00232941	4.04292e-06	0.000194366	0.00375463	0.000509276	0.000698435	0.00841209	0.000187565	8.62471e-05	8.62471e-05	0.000263707	0.068257	0.0658804	0.00115121	0.000807689	0.258926	0.177386	0.258737	0.0140388	0.00416774	0.00107489	0.00156218	0.0037595	0.00141406	0.000356285	0.00172281	0.00104235	0.00147865	0.0521094	0.610703	0.000264193	0.000940189	0.000391814	1.71192e-06	0.000402832	0.000293764	2.4664e-07	6.18108e-06
51	44	MA_63888_14516	3.10827e-05	0.0254983	0.0150485	0.000408016	0.00168415	0.000190586	2.06594e-05	3.50777e-05	0.000402371	0.00253712	3.67578e-06	6.18423e-05	0.00333229	0.000157454	7.02894e-07	0.00393654	0.000815535	0.000562929	0.000562929	0.0011545	0.0556249	0.0569891	0.000178309	0.00129345	0.0444742	0.0155982	0.0439445	0.000524028	0.00429052	0.00118707	0.00039434	5.32383e-05	8.60228e-06	0.00016626	0.00205538	0.000510201	0.000362877	0.0262485	0.133797	0.000646489	0.000352004	0.00130645	0.000176098	0.00106896	7.98937e-05	6.41167e-05	7.05835e-05
52	45	MA_64156_8166	0.00133638	8.87581e-06	3.48719e-07	0.000804849	0.000269797	4.82877e-07	2.5415e-05	3.6512e-05	0.000169889	0.000788573	0.000253686	8.90193e-08	0.000295092	2.20435e-06	0.000454921	0.00046588	8.20012e-05	0.000267499	0.000267499	3.74702e-06	0.00237274	0.00198898	9.71414e-05	0.00082085	0.00166229	0.00133088	0.0015886	0.000296764	0.000693301	0.000891969	4.14798e-05	0.00422925	0.000236332	0.000149149	0.000721057	0.000138555	0.00018421	0.000798449	0.00371454	0.000181558	0.000153654	0.000296359	4.59648e-05	0.00132062	0.000448954	8.96236e-07	3.67992e-07
53	46	MA_692_34946	0.00988021	0.000891807	4.25596e-05	0.00323849	0.00269797	0.000224715	0.00262549	8.12965e-05	0.00547014	0.00715119	0.000630737	0.000116222	0.0116696	0.00164327	0.000129872	0.0139736	0.00277761	0.000418862	0.000418862	0.00107642	0.00204385	0.00201088	0.00430922	0.000604526	0.00049918	8.82937e-05	0.000535011	0.000307146	0.0113619	0.00694213	0.00629394	0.00895871	0.00626334	0.000482845	0.00328629	0.000643012	0.00189729	0.000209945	0.00177498	0.000679267	0.0023712	0.00170142	0.00187991	0.000410945	0.00101655	6.04178e-05	6.3624e-05
54	47	MA_733_2747	0.0042317	0.000186479	0.000280497	0.00266991	0.000938453	0.00321627	7.324e-05	0.000252121	0.00321953	0.00130103	4.53424e-05	0.00103967	0.00433014	0.000705082	0.000189903	0.00417137	0.000659927	0.000297882	0.000297882	0.00181037	0.00138849	0.00120077	0.00192495	0.000348446	0.000449137	5.88873e-06	0.000482641	1.37291e-05	0.00335639	0.00171501	0.000603745	0.00356459	0.00372442	0.000184304	0.00210448	0.00109357	0.0027642	0.000750874	0.000810862	0.00140658	0.00287078	0.000451259	0.000206838	3.98609e-05	0.00132819	0.00296661	0.00262449
55	48	MA_7494_1582	0.00147773	5.37444e-05	1.7717e-06	8.60752e-05	0.000226088	9.44422e-05	0.000141267	6.62019e-05	0.0038292	4.55136e-05	0.00024506	0.000247157	0.00408171	0.000315718	0.000311461	0.000128819	1.66932e-05	2.41381e-05	2.41381e-05	0.000721635	0.000253946	0.000358146	0.00122046	0.00037524	1.21634e-05	2.35882e-05	1.80414e-05	0.000283499	0.00158938	0.000840565	0.00053772	1.56216e-06	1.60379e-05	9.0703e-05	1.03061e-05	0.000535139	1.06399e-09	0.000134588	7.12324e-05	4.79732e-08	0.000435506	2.17586e-05	2.89558e-05	0.00149998	0.000141834	4.61062e-06	2.79577e-06
56	49	MA_77821_10373	0.0257368	0.000321018	0.00213971	0.0191647	0.00998774	0.000871226	0.00533963	4.82045e-06	0.0095632	0.0239272	0.00127128	0.00253705	0.0258986	0.00284512	0.00320905	0.0300272	0.00334524	0.000586393	0.000586393	0.00117817	0.00707845	0.00681215	0.0164926	0.000466162	0.00166599	0.00102384	0.00159191	0.000442198	0.0323974	0.0147638	0.0128081	0.0239925	0.0174861	6.37249e-05	0.00998309	0.00791283	0.00461712	3.00252e-05	0.00480131	0.00769212	0.00387194	0.00246888	0.00645513	0.00195656	0.00349406	0.000245923	0.000238083
57	50	MA_798143_375	0.000246977	0.00135623	2.1137e-05	3.93308e-05	0.000162376	3.89103e-05	1.60005e-05	0.000275293	0.0003884	7.66944e-05	9.29693e-05	1.39669e-06	0.000967455	0.000141137	0.000839186	0.000446452	0.000494051	3.84974e-05	3.84974e-05	0.000253853	0.000532249	0.000311578	0.000226805	1.13606e-05	0.0012447	0.0016819	0.0013836	0.000844729	0.000443608	0.000598343	4.64307e-06	0.000701362	0.000508229	0.00021897	2.43611e-05	0.000741151	1.04091e-05	0.000109972	4.60295e-08	0.000223773	0.0019822	4.6744e-05	5.00614e-05	2.2823e-05	0.000169924	0.000112117	0.000138875
58	50	MA_798143_7416	0.000311346	0.00181391	0.000150992	7.18309e-05	0.000180837	0.000124585	8.83209e-06	0.000283015	0.000490177	0.000100635	6.52891e-05	4.52797e-07	0.00085245	0.000174774	0.000724622	0.000607525	0.000511052	9.2367e-05	9.2367e-05	0.000554865	0.000496837	0.00033371	0.000330758	8.2546e-05	0.00105842	0.00167473	0.00119148	0.000986569	0.000594854	0.000756873	4.45397e-07	0.0006983	0.000420564	0.000132576	1.86747e-05	0.000917529	0.00024305	0.000263647	2.82474e-05	0.000233641	0.00172418	5.45077e-05	0.000124009	0.000128462	0.000335815	6.51708e-05	8.62725e-05
59	51	MA_876922_3616	0.000450942	0.459131	0.256982	0.00205185	4.34379e-08	4.33593e-06	0.000189772	6.54276e-06	0.00179861	0.000699581	1.0563e-05	9.37634e-05	0.0021696	2.1878e-05	3.06096e-05	0.000586975	0.0002018	5.14756e-05	5.14756e-05	0.000827291	0.0092139	0.00862163	0.000403884	1.84346e-06	0.142132	0.198634	0.143418	0.139784	0.00128915	0.00147196	0.000510172	0.000453616	0.000458778	2.70412e-05	5.84413e-06	0.000460504	0.000442884	0.0466161	0.0349608	0.000288351	0.00139938	0.000191028	0.000431275	0.000554176	0.000541851	0.00102322	0.00117508
60	51	MA_876922_3703	0.00200499	0.185144	0.509609	0.00416698	6.12404e-05	0.000160183	0.000187523	0.000233583	0.000958655	0.000471215	0.000359097	9.3865e-06	0.00181847	0.000829731	2.12903e-05	0.00174747	0.000928573	0.000204408	0.000204408	1.06369e-05	0.00266843	0.0026113	0.00110161	3.88584e-05	0.043247	0.0589782	0.0425998	0.0481906	0.00193121	0.000646817	0.00192546	0.00122508	0.000716402	0.00110999	0.000377556	0.000626318	0.000498682	0.0174101	0.0181921	0.000757604	0.00127527	0.000592238	0.00204998	0.000118476	9.81551e-05	0.000153229	0.000132086
61	52	MA_87899_19291	6.16295e-05	0.000464271	7.94174e-05	3.08175e-05	0.00193525	3.29216e-07	2.22377e-05	0.000173017	0.000285737	0.000351718	2.95256e-05	8.47996e-05	0.000350902	9.93982e-05	9.13442e-05	1.17802e-05	0.000972159	0.00108377	0.00108377	0.000170617	0.000215556	0.000253532	4.6818e-05	0.000197385	0.000256493	0.000100204	0.000277623	8.39631e-07	0.000517117	7.44982e-05	1.21162e-05	6.63256e-05	0.000136915	3.48766e-05	0.000523807	0.000729588	0.0016578	0.00015491	0.000371265	0.00140658	7.21597e-06	0.000143397	0.000220825	0.000564902	7.38044e-07	7.93001e-05	3.22554e-06
62	53	MA_93306_19178	0.00954948	2.52934e-05	0.00047778	0.00873866	0.00276181	0.00051398	0.00248469	0.000172575	0.0011907	0.0050987	1.26854e-07	6.26498e-06	0.0120334	0.0011663	0.000332044	0.00654567	0.00120481	7.08391e-05	7.08391e-05	3.15632e-06	0.00255291	0.00279048	0.00544785	0.000785965	0.000584538	0.000449552	0.000619333	0.000165157	0.0081602	0.00604017	0.00519043	0.00916222	0.00657876	0.000101324	0.00390319	0.00106917	0.00101709	0.00010463	0.00149037	0.000233123	0.000380667	0.00167256	0.00281445	0.000119016	0.000937192	3.77471e-05	6.50295e-05
63	54	MA_9857100_676	0.0208031	0.000155421	0.00117338	0.014671	0.00355864	0.00138347	0.00492904	0.000213264	0.0014076	0.0134789	8.95096e-06	0.00115754	0.0136116	0.00166515	0.000572838	0.0112323	0.000152828	0.00406275	0.00406275	0.00021255	0.00169252	0.00125767	0.00553761	0.000167086	0.000787553	4.36487e-05	0.000794736	0.000617315	0.0171261	0.00465133	0.0223343	0.0179506	0.00915517	0.000713303	0.00709003	0.00324243	0.00216863	0.000212271	0.00317098	0.00125658	4.79363e-05	0.000433908	0.00478389	5.61334e-06	0.00118638	0.000183931	0.000183368
64	55	MA_9964484_611	0.00476479	0.000358185	0.000452644	0.00518932	0.000444783	0.00155133	0.000580418	0.00016012	0.00947866	0.000365474	0.000386149	0.00256173	0.00304281	0.000434896	0.000208187	0.00636142	0.000749148	0.00076258	0.00076258	0.0032963	0.000576784	0.000785237	0.0019142	0.00106494	0.000418391	1.77459e-05	0.000449125	0.000287921	0.00680263	0.0015409	0.000637703	0.00237841	0.0054625	0.000615527	8.83226e-05	0.0017744	0.000967499	4.99712e-05	9.80064e-07	0.00186431	0.00753007	0.000416555	0.000381183	2.1339e-05	0.00126515	3.92481e-05	6.9787e-05
[truncated: 17 more columns]

## Sheet: Table S8
Table S8 Summary of independent SNPs (all SNPs in parenthesis) associated with budburst stage (BB), tree height (Height), diameter at breast height (DBH), frost damage(FD), Wood density (WD), microfibril angle (MFA), wood stiffness (WS) and verified SNPs in two field plantions based on Table S6
No. independent SNP	Order	SNP postion		Associated SNPs in GWAS										Verified SNPs using a population planted in two fullsib progeny field plantations
				Trait							Method			Trait
			BB	Height	DBH	FD	WD	MFA	WS		CMLM	BLINK		BB	Height	WD	MFA	WS
1	1	MA_12842_2389	yes		yes	yes					yes	yes		yes
1	2	MA_12842_2476	yes			yes					yes	yes		yes
1	3	MA_12842_2490	yes		yes	yes					yes	yes		yes
2	4	MA_12842_2621	yes								yes			yes
3	5	MA_29357_4423	yes		yes	yes					yes	yes		yes
3	6	MA_29357_4328	yes								yes
4	7	MA_63888_14494	yes			yes					yes			yes
4	8	MA_63888_14499	yes			yes					yes			yes
5	9	MA_63888_14516	yes								yes
6	10	MA_10100176_681	yes									yes
7	11	MA_10117117_4107	yes								yes			yes
7	12	MA_10117117_4123	yes								yes			yes
8	13	MA_10248435_1675	yes									yes
9	14	MA_102821_6808	yes									yes
10	15	MA_10426882_15768	yes									yes
11	16	MA_10426894_3576	yes									yes		yes
12	17	MA_10427187_18848	yes									yes
13	18	MA_10427927_2233	yes									yes
14	19	MA_10430403_6537	yes								yes
15	20	MA_10432719_1312	yes									yes
16	21	MA_10433766_489	yes									yes
17	22	MA_10434579_3654	yes									yes
18	23	MA_10435542_13930	yes									yes
19	24	MA_105837_4049	yes									yes
20	25	MA_106297_6413	yes								yes
20	26	MA_106297_6469	yes								yes
21	27	MA_115579_9896	yes									yes
22	28	MA_141852_10482	yes									yes
23	29	MA_19639_30264	yes									yes
24	30	MA_19843_35554	yes									yes
25	31	MA_200365_1538	yes									yes
26	32	MA_224722_3307	yes									yes
27	33	MA_29081_5066	yes									yes
28	34	MA_405774_1393	yes									yes
29	35	MA_458872_2913	yes									yes		yes
30	36	MA_5530_8656	yes									yes
31	37	MA_6240_28733	yes									yes
32	38	MA_64156_8166	yes									yes
33	39	MA_733_2747	yes									yes
34	40	MA_7494_1582	yes									yes
35	41	MA_77821_10373	yes									yes
36	42	MA_798143_375	yes								yes
37	43	MA_798143_7416	yes								yes
38	44	MA_876922_3616	yes								yes
38	45	MA_876922_3703	yes								yes
39	46	MA_9857100_676	yes									yes
40	47	MA_9964484_611	yes									yes
41	48	MA_10432234_28084		yes											yes
42	49	MA_222324_1075		yes
43	50	MA_40506_4499		yes											yes
44	51	MA_692_34946			yes							yes
45	52	MA_10428754_23026			yes							yes
46	53	MA_10432659_11851					yes				yes	yes				yes
47	54	MA_158214_6897					yes				yes
48	55	MA_218924_5577					yes					yes
49	56	MA_45312_8906					yes					yes
50	57	MA_470173_8006					yes					yes
51	58	MA_93306_19178					yes		yes		yes	yes
52	59	MA_10435921_15593						yes				yes
52	60	MA_10435921_15594						yes				yes
53	61	MA_5592_18004							yes		yes	yes
53	62	MA_5592_18009							yes		yes	yes
54	63	MA_87899_19291							yes		yes	yes
55	64	MA_120687_5569							yes		yes	yes
Total number of independent SNPs (all SNPs)		55 (64)	40 (47)	3 (3)	4 (5)	3 (6)	6(6)	1 (2)	4 (5)		17 (25)	42 (46)		7 (11)	2 (2)	1 (1)	0 (0)	0 (0)
The number in parenthesis are the total assoicated SNPs for each traits.
Red filled means that those pairwise SNPs are under a strong linkge disequilibrium (LD) r2>0.2 and within the same contig.

## Sheet: Table S9
Table S9 Significant SNPs associated with budburst stage (BB), tree height (Height), diameter at breast height (DBH), frost damage(FD), wood density (WD), microfibril angle (MFA), wood stiffness (WS) under CMLM and BLINK for whole plus tree population and seven subpopulations.
		No. independent SNP		Population*									Method
No.	Trait		SNP postion	Whole population (5056)	ALP (1010)	CEU (508)	CSE (1571)	NPL (226)	Rus_Bal (490)	ROM (124)	NFE (1041)		CMLM	BLINK
1	BB	1	MA_12842_2490	CMLM	CMLM, BLINK	CMLM	CMLM, BLINK	CMLM					yes	yes
2	BB	1	MA_12842_2389	CMLM	CMLM	CMLM	CMLM	CMLM, BLINK			BLINK		yes	yes
3	BB	1	MA_12842_2476	CMLM, BLINK	CMLM	CMLM, BLINK	CMLM	CMLM					yes	yes
4	BB	2	MA_12842_2621	CMLM	CMLM								yes
5	BB	3	MA_29357_4423	CMLM, BLINK	CMLM		CMLM	CMLM					yes	yes
6	BB	4	MA_63888_14494	CMLM	CMLM								yes
7	BB	4	MA_63888_14499	CMLM	CMLM								yes
8	BB	5	MA_63888_14516	CMLM	CMLM								yes
9	BB	6	MA_876922_3616	CMLM	CMLM								yes
10	BB	6	MA_876922_3703	CMLM									yes
11	BB	7	MA_10117117_4123	CMLM									yes
12	BB	7	MA_10117117_4107	CMLM	CMLM								yes
13	BB	8	MA_106297_6413	CMLM	CMLM								yes
14	BB	8	MA_106297_6469	CMLM	CMLM								yes
15	BB	9	MA_10430403_6537	CMLM									yes
16	BB	10	MA_29357_4328	CMLM									yes
17	BB	11	MA_798143_7416			CMLM							yes
18	BB	11	MA_798143_375			CMLM							yes
19	BB	12	MA_9964484_611	BLINK										yes
20	BB	13	MA_10100176_681	BLINK										yes
21	BB	14	MA_10248435_1675	BLINK										yes
22	BB	15	MA_10426882_15768	BLINK										yes
23	BB	16	MA_10427927_2233	BLINK										yes
24	BB	17	MA_10432719_1312	BLINK										yes
25	BB	18	MA_10433766_489	BLINK										yes
26	BB	19	MA_10434579_3654	BLINK										yes
27	BB	20	MA_10435542_13930	BLINK										yes
28	BB	21	MA_105837_4049	BLINK										yes
29	BB	22	MA_115579_9896	BLINK										yes
30	BB	23	MA_141852_10482	BLINK										yes
31	BB	24	MA_200365_1538	BLINK										yes
32	BB	25	MA_224722_3307	BLINK										yes
33	BB	26	MA_405774_1393	BLINK										yes
34	BB	27	MA_458872_2913	BLINK										yes
35	BB	28	MA_5530_8656	BLINK										yes
36	BB	29	MA_6240_28733	BLINK										yes
37	BB	30	MA_64156_8166	BLINK										yes
38	BB	31	MA_733_2747	BLINK										yes
39	BB	32	MA_7494_1582	BLINK										yes
40	BB	33	MA_77821_10373	BLINK										yes
41	BB	34	MA_102821_6808								BLINK			yes
42	BB	35	MA_10426894_3576								BLINK			yes
43	BB	36	MA_10427187_18848			BLINK								yes
44	BB	37	MA_19639_30264								BLINK			yes
45	BB	38	MA_19843_35554								BLINK			yes
46	BB	39	MA_29081_5066				BLINK							yes
47	BB	40	MA_9857100_676								BLINK			yes
No. of independent SNPs (all SNPs)			40 (47)	32 (38)	8 (12)	3 (6)	3 (5)	2 (4)	0	0	6 (6)		11 (18)	31 (33)
1	Height	1	MA_10432234_28084	BLINK										yes
2	Height	2	MA_222324_1075	BLINK										yes
3	Height	3	MA_40506_4499	BLINK										yes
No. of independent SNPs (all SNPs)			3 (3)	3 (3)	0	0	0	0	0	0	0		0	3 (3)
1	DBH	1	MA_12842_2389	CMLM									yes
2	DBH	1	MA_12842_2490	CMLM									yes
3	DBH	2	MA_29357_4423	CMLM									yes
4	DBH	3	MA_10428754_23026	BLINK										yes
5	DBH	4	MA_692_34946	BLINK										yes
No. of independent SNPs (all SNPs)			4 (5)	4 (5)	0	0	0	0	0	0	0		2 (3)	2 (2)
1	FD	1	MA_12842_2490	CMLM, BLINK									yes	yes
2	FD	1	MA_12842_2389	CMLM									yes
3	FD	1	MA_12842_2476	CMLM									yes
4	FD	2	MA_29357_4423	CMLM									yes
5	FD	3	MA_63888_14494	CMLM									yes
6	FD	3	MA_63888_14499	CMLM									yes
No. of independent SNPs (all SNPs)			3 (6)	3 (6)	NA	NA	NA	NA	NA	NA	NA		3 (6)	1(1)
1	WD	1	MA_45312_8906		BLINK									yes
2	WD	2	MA_218924_5577		BLINK									yes
3	WD	3	MA_10432659_11851	BLINK, CMLM									yes	yes
4	WD	4	MA_158214_6897	CMLM									yes
5	WD	5	MA_470173_8006	BLINK										yes
6	WD	6	MA_93306_19178	BLINK, CMLM									yes	yes
No. of independent SNPs (all SNPs)			6 (6)	4 (4)	2 (2)	0	0	0	0	0	0		3 (3)	5 (5)
1	MFA	1	MA_10435921_15593								BLINK			yes
2	MFA	1	MA_10435921_15594								BLINK			yes
No. of independent SNPs (all SNPs)			1 (2)	0	0	0	0	0	0	0	0		0	1 (2)
1	WS	1	MA_5592_18004			CMLM, BLINK							yes	yes
2	WS	1	MA_5592_18009			CMLM, BLINK							yes	yes
3	WS	2	MA_87899_19291						CMLM, BLINK				yes	yes
4	WS	3	MA_120687_5569						CMLM, BLINK				yes	yes
5	WS	4	MA_93306_19178						BLINK					yes
No. of independent SNPs (all SNPs)			4 (5)	0	0	1 (2)	0	0	3 (3)	0	0		3 (4)	4 (5)
Red filled means that those pairwise SNPs are under a strong linkge disequilibrium (LD) r2>0.2 and within the same contig.
NA represents that we did not try GWAS for those population and method because of a few population with a small sample size.
*: The number for each subpopulation in parenthesis is the size of subpopulation Gentoyped.
The cell filled by red repsents they are the dependent SNPs.

## Sheet: Table S10
Table S10 Summary of number of independently associated SNPs/number of assoicated SNPs and the range of phenotypic variance explianed (PVE, %) by each single SNP in parenthesis for each single GWAS analysis shown in parenthesis based on Table S6 for budburst stage (BB), tree height (Height), diameter at breast height (DBH), frost damage(FD), Wood density (WD), microfibril angle (MFA), wood stiffn…
Method	Population (Size*)	BB	Height	DBH	FD	WD	MFA	WS
CMLM	Whole population (5056)	10/16 (0.68-6.70)	0	2/3 (1.15-1.51)	3/6 (2.22-5.19)	3/3(0.68-0.82)	0	0
	ALP (1010)	7/12 (2.24-13.89)	0	0	NA	0	0	0
	CEU (508)	2/5 (7.21-16.01)	0	0	NA	0	0	1/2 (8.43)
	CSE (1571)	2/4 (1.81-2.16)	0	0	NA	0	0	0
	NPL (197)	2/4 (15.43-18.95)	0	0	NA	0	0	0
	Rus_Bal (490)	0	0	0	NA	0	0	2/2 (12.10-12.20)
	ROM (124)	NA	NA	NA	NA	NA	NA	NA
	NFE (1041**)	0	0	NA	NA	0	0	0
BLINK	Whole population (5056)	24/24 (0.13-6.70)	3/3 (0.33-0.48)	2/2 (0.57-0.62)	1/1 (5.19)	3/3 (0.07-0.82)	0	0
	ALP (1010)	1/1 (13.89)	0	0	NA	2/2 (1.75-2.09)	0	0
	CEU (508)	2/2 (5.20-16.01)	0	0	NA	0	0	1/2 (8.43)
	CSE (1571	2/2 (1.44-2.86)	0	0	NA	0	0	0
	NPL (197)	1/1 (18.95)	0	0	NA	0	0	0
	Rus_Bal (490)	0	0	0	NA	0	0	3/3 (7.06-12.20)
	ROM (124)	NA	NA	NA	NA	NA	NA	NA
	NFE (1041**)	6/6 (1.15-2.61)	0	NA	NA	0	1/2 (2.92)	0
	Total SNPs	40/47 (0.13-6.70)	3/3(0.33-0.48)	4/5(0.57-1.51)	3/6 (2.22-5.19)	6/6 (0.07-0.82)	1/2 (0.14)	4/5 (0.06-0.21)
	R2*	15.7	1.5	2.6	4.9	2.4	0.1	0.5
	R2**	4.7	1.7			0	0	0
*:represents maximum population size, but the correct population size for each subpopulation in GWAS is shown in Table S3.
**: Note that DBH only has 30 genotypes as northern Swedish field plantation usually did not measure DBH.
NA: represents that we did not perform CMLM for each subpopulation because of a small subpopulation size in several subpopulations, such as ROM in Table S3
R2*: Cumulative phenotypic variance explained by all associated SNPs for each trait in the whole plus tree population
R2**: Cumulative phenotypic variance explained by all associated SNPs for each trait in the two full-sib progeny field plantations in Northern Sweden.

[truncated: 7 more sheets: Table S11, Table S12, Table S13, Table S14, Table S15, Table S16, Table S17]
